# Supplementary material for: Human Milk Cells and Lipids Conserve Numerous Known and Novel miRNAs, Some of Which Are Differentially Expressed during Lactation
Source: PLoS One. 2016 Apr 13;11(4):e0152610. doi: 10.1371/journal.pone.0152610 (PMC4830559; doi:10.1371/journal.pone.0152610)
Supplement: S1 File — Table A. Cleaning of raw reads in each sample for all HM fractions and lactation stages. Table B. The number of total clean and matched reads to miRBase obtained from cell (n = 30) and lipid (n = 15) samples. Table C. The list of the identified known miRNAs and their total reads in all samples (n = 45), cell samples (n = 30), and lipid samples (n = 15). Table D. The common and specific known miRNA species between HM cells and lipids. Table E. The list of all predicted novel miRNAs and their total reads in all samples (n = 45). Table F. High-confidence predicted novel miRNAs (≥3 samples with total reads of >20) in all samples (n = 45). Table G. The common and specific novel miRNA species (present in ≥2 samples) between HM cells and lipids. Table H. Differentially expressed known miRNAs (p<0.05) between cells and lipids, M2 and M4 of lactation, M2 and M6 of lactation, and M4 and M6 of lactation. Table I. Differentially expressed novel miRNAs (p<0.05) between cells and lipids, M2 and M4 of lactation, M2 and M6 of lactation, and M4 and M6 of lactation. Table J. Differentially expressed high-confidence novel miRNAs (p<0.05) between M2 and M4 of lactation, M2 and M6 of lactation, and M4 and M6 of lactation. Table K. Differential expression analysis for the top 20 known (A) and novel (B) miRNAs that were present in ≥4 samples (p<0.05) between cells and lipids, M2 and M4 of lactation, M2 and M6 of lactation, and M4 and M6 of lactation. Table L. Common gene targets of the top 20 most highly expressed known miRNAs in the cell samples (n = 30), lipid samples (n = 15), M2 of lactation (n = 10), M4 of lactation (n = 10), and M6 of lactation (N = 10) using TargetScan, RNAhybrid and miRandna. Table M. Common gene targets of the top 20 most highly expressed novel miRNAs in the cell samples (n = 30), lipid samples (n = 15), M2 of lactation (n = 10), M4 of lactation (n = 10), and M6 of lactation (N = 10) using TargetScan, RNAhybrid and miRandna. Table N. Gene targets of the top 20 mo [file pone.0152610.s004.xlsx]

## Sheet: Table A
Table A - Cleaning of raw reads in each sample for all HM fractions and lactation stages.
Sample groups	M2-average count	M2-average %	M4-average count	M4-average %	M6-average count	M6-average %	Cell-average count	Cell-average %	Lipid-average count	Lipid-average %
total reads	1.17232e+07		1.31897e+07		1.48864e+07		1.25688e+07		1.46616e+07
high quality	11677073	1	1.31391e+07	1	1.48312e+07	1	1.25259e+07	1	1.45955e+07	1
3'adapter null	52070.8	0.0044	55298.5	0.0042	64565.7	0.0044	54565	0.0043	62804.9	0.0043
insert_null	56824.7	0.005	21277.5	0.0018	86455.9	0.0061	24916.2	0.0023	114726	0.0084
5'adapter contaminants	166758	0.0135	94702.2	0.0071	160879	0.011	99176.8	0.0078	223986	0.0159
smaller than 18nt	861210	0.0686	663931	0.0491	986067	0.067	674487	0.0518	1.16223e+06	0.081
polyA	61.5	0	85.9	0	86	0	70.5	0	92.4	0
clean reads	1.05401e+07	0.9085	1.23038e+07	0.9378	1.35331e+07	0.9116	1.16727e+07	0.9338	1.30316e+07	0.8903
All samples (n=45)	average count	average %
total reads	1.32664e+07
high quality	13215770	1
3'adapter null	57311.6	0.0043
insert_null	54852.7	0.0043
5'adapter contaminants	140780	0.0105
smaller than 18nt	837069	0.0615
polyA	77.8	0
clean reads	1.21257e+07	0.9193

## Sheet: Table B
Table B - The number of total clean and matched reads to miRBase obtained from cell (n=30) and lipid (n=15) samples.
Cell sample ID	# clean reads matahced to known miRNAs	Lipid ample ID	# clean reads matahced to known miRNAs
10C-M2	5189950	10F_M2	6978946
10C-M4	5567728	10F_M4	8578747
10C_M6	6835562	10F_M6	7069502
1C-M4	4958178	4F_M2	4067947
1C_M2	7278485	4F_M4	7671966
1C_M6	9282648	4F_M6	2079873
2C-M4	5811832	6F-M2	3870438
2C_M2	8147968	6F_M4	6288324
2C_M6	7782266	6F_M6	6345935
3C-M2	4693334	8F_M2	3818625
3C_M4	7973360	8F_M4	6265030
3C_M6	6936610	8F_M6	7938503
4C-M2	5788435	9F_M2	3394423
4C_M4	6361757	9F_M4	3968656
4C_M6	7174167	9F_M6	2717736
5C_M2	5353363	total reads (n=15)	81054651
5C_M4	8177387	average reads per sample	5.40364e+06
5C_M6	6400329
6C-M2	5123924
6C_M4	7140798
6C_M6	7411911
7C_M2	6714236
7C_M4	7786797
7C_M6	7113694
8C_M2	7934366
8C_M4	6725170
8C_M6	7635679
9C_M2	5477734
9C_M4	6102558
9C_M6	7246771
total reads (n=30)	202126997
average reads per sample	6.73757e+06

## Sheet: Table C
Table C - The list of the identified known miRNAs and their total reads in all samples (n=45), cell samples (n=30), and lipid samples (n=15).
ALL SAMPLES				CELL SAMPLES				LIPID SAMPLES
miRNA species	Total reads	Number of samples determined in (n=45)		miRNA species	Total reads	Number of samples determined in (n=30)		miRNA species	Total reads	Number of samples determined in (n=15)
hsa-let-7f-5p	55161336	45		hsa-let-7f-5p	41882696	30		hsa-let-7f-5p	13278640	15
hsa-miR-182-5p	27678341	45		hsa-miR-182-5p	18396918	30		hsa-miR-182-5p	9281423	15
hsa-miR-181a-5p	26145760	45		hsa-miR-181a-5p	17505458	30		hsa-miR-181a-5p	8640302	15
hsa-miR-148a-3p	18343625	45		hsa-miR-148a-3p	13491305	30		hsa-miR-22-3p	4860093	15
hsa-let-7a-5p	17763672	45		hsa-let-7a-5p	13054286	30		hsa-miR-148a-3p	4852320	15
hsa-miR-375	14735945	45		hsa-miR-375	9992213	30		hsa-miR-375	4743732	15
hsa-miR-22-3p	13477495	45		hsa-miR-22-3p	8617402	30		hsa-let-7a-5p	4709386	15
hsa-miR-30d-5p	12015508	45		hsa-miR-146b-5p	8119202	30		hsa-miR-30d-5p	4156362	15
hsa-miR-146b-5p	11477344	45		hsa-miR-30d-5p	7859146	30		hsa-miR-30a-5p	3484918	15
hsa-miR-30a-5p	10832197	45		hsa-miR-30a-5p	7347279	30		hsa-miR-146b-5p	3358142	15
hsa-miR-141-3p	8826479	45		hsa-miR-141-3p	6663599	30		hsa-miR-141-3p	2162880	15
hsa-miR-99b-5p	7720300	45		hsa-miR-99b-5p	5756657	30		hsa-miR-99b-5p	1963643	15
hsa-miR-125a-5p	4797411	45		hsa-miR-125a-5p	3549138	30		hsa-miR-10a-5p	1386458	15
hsa-miR-10a-5p	4790021	45		hsa-miR-10a-5p	3403563	30		hsa-miR-125a-5p	1248273	15
hsa-miR-26a-5p	3597994	45		hsa-miR-26a-5p	2737027	30		hsa-miR-191-5p	1002760	15
hsa-miR-191-5p	3405400	45		hsa-miR-21-5p	2524499	30		hsa-miR-26a-5p	860967	15
hsa-miR-21-5p	3015890	45		hsa-miR-191-5p	2402640	30		hsa-miR-92a-3p	810121	15
hsa-let-7i-5p	2479880	45		hsa-miR-423-5p	1789507	30		hsa-let-7i-5p	692369	15
hsa-miR-423-5p	2232908	45		hsa-let-7i-5p	1787511	30		hsa-miR-21-5p	491391	15
hsa-miR-92a-3p	2180735	45		hsa-miR-143-3p	1739025	30		hsa-miR-181b-5p	458292	15
hsa-miR-143-3p	1764606	45		hsa-miR-92a-3p	1370614	30		hsa-miR-423-5p	443401	15
hsa-miR-181b-5p	1609569	45		hsa-let-7e-5p	1190984	30		hsa-let-7g-5p	412941	15
hsa-let-7e-5p	1464885	45		hsa-miR-181b-5p	1151277	30		hsa-miR-151a-3p	371715	15
hsa-miR-27b-3p	1298857	45		hsa-miR-101-3p	1007776	30		hsa-miR-27b-3p	357683	15
hsa-let-7g-5p	1240994	45		hsa-miR-27b-3p	941174	30		hsa-miR-28-3p	346332	15
hsa-miR-101-3p	1220596	45		hsa-let-7g-5p	828053	30		hsa-let-7b-5p	313193	15
hsa-miR-151a-3p	1155580	45		hsa-miR-151a-3p	783865	30		hsa-miR-30b-5p	282360	15
hsa-miR-28-3p	1058076	45		hsa-miR-28-3p	711744	30		hsa-miR-25-3p	281270	15
hsa-miR-25-3p	955989	45		hsa-miR-25-3p	674719	30		hsa-let-7e-5p	273901	15
hsa-miR-103a-3p	886148	45		hsa-miR-103a-3p	646297	30		hsa-miR-186-5p	245581	15
hsa-miR-186-5p	799970	45		hsa-miR-200b-3p	594308	30		hsa-miR-103a-3p	239851	15
hsa-miR-30b-5p	795330	45		hsa-miR-186-5p	554389	30		hsa-miR-92b-3p	216389	15
hsa-miR-200b-3p	790701	45		hsa-miR-30b-5p	512970	30		hsa-miR-101-3p	212820	15
hsa-miR-151a-5p	668528	45		hsa-miR-151a-5p	488783	30		hsa-miR-148a-5p	204891	15
hsa-let-7b-5p	636022	45		hsa-miR-192-5p	457026	30		hsa-miR-200b-3p	196393	15
hsa-miR-192-5p	578887	45		hsa-miR-100-5p	445011	30		hsa-miR-486-5p	183028	15
hsa-miR-16-5p	565922	45		hsa-miR-16-5p	433861	30		hsa-miR-151a-5p	179745	15
hsa-miR-486-5p	546395	45		hsa-miR-30e-5p	404319	30		hsa-miR-200a-3p	154327	15
hsa-miR-200a-3p	532698	45		hsa-miR-99a-5p	387487	30		hsa-miR-423-3p	151281	15
hsa-miR-100-5p	530065	45		hsa-miR-200a-3p	378371	30		hsa-miR-378a-3p	149114	15
hsa-miR-30e-5p	527475	45		hsa-miR-486-5p	363367	30		hsa-let-7c-5p	144831	15
hsa-miR-99a-5p	525770	45		hsa-miR-429	350042	30		hsa-miR-429	144155	15
hsa-miR-92b-3p	525373	45		hsa-let-7b-5p	322829	30		hsa-miR-99a-5p	138283	15
hsa-miR-148a-5p	508124	45		hsa-miR-340-5p	316112	30		hsa-miR-16-5p	132061	15
hsa-miR-429	494197	45		hsa-miR-125b-5p	313335	30		hsa-miR-183-5p	131439	15
hsa-let-7c-5p	450308	45		hsa-miR-92b-3p	308984	30		hsa-miR-107	127029	15
hsa-miR-125b-5p	420003	45		hsa-let-7c-5p	305477	30		hsa-miR-146b-3p	126963	15
hsa-miR-340-5p	403808	45		hsa-miR-148a-5p	303233	30		hsa-miR-30e-5p	123156	15
hsa-miR-423-3p	392679	45		hsa-miR-142-5p	297922	30		hsa-miR-192-5p	121861	15
hsa-miR-378a-3p	387142	45		hsa-miR-107	257099	30		hsa-miR-125b-5p	106668	15
hsa-miR-107	384128	45		hsa-miR-423-3p	241398	30		hsa-miR-885-5p	92648	15
hsa-miR-183-5p	356652	45		hsa-miR-378a-3p	238028	30		hsa-miR-320a	90260	15
hsa-miR-146b-3p	324105	45		hsa-miR-26b-5p	232539	30		hsa-miR-30c-5p	88234	15
hsa-miR-320a	303498	45		hsa-miR-183-5p	225213	30		hsa-miR-340-5p	87696	15
hsa-miR-142-5p	302783	40		hsa-miR-19b-3p	215787	30		hsa-miR-100-5p	85054	15
hsa-miR-30c-5p	292542	45		hsa-miR-320a	213238	30		hsa-miR-30a-3p	71488	15
hsa-miR-26b-5p	292221	45		hsa-miR-30c-5p	204308	30		hsa-miR-98-5p	67405	15
hsa-miR-885-5p	273173	45		hsa-miR-146b-3p	197142	30		hsa-let-7d-5p	65724	15
hsa-miR-98-5p	258488	45		hsa-miR-98-5p	191083	30		hsa-miR-181a-2-3p	64381	15
hsa-miR-19b-3p	257473	45		hsa-let-7d-5p	182264	30		hsa-miR-26b-5p	59682	15
hsa-let-7d-5p	247988	45		hsa-miR-885-5p	180525	30		hsa-miR-193b-3p	56960	15
hsa-miR-30a-3p	243155	45		hsa-miR-30e-3p	178970	30		hsa-miR-345-5p	54845	15
hsa-miR-30e-3p	216426	45		hsa-miR-223-3p	174488	30		hsa-miR-511-5p	48458	15
hsa-miR-181a-2-3p	198800	45		hsa-miR-30a-3p	171667	30		hsa-miR-29a-3p	42608	15
hsa-miR-223-3p	175305	43		hsa-miR-181a-2-3p	134419	30		hsa-miR-19b-3p	41686	15
hsa-miR-30c-2-3p	141151	45		hsa-miR-30c-2-3p	115828	30		hsa-miR-106b-3p	37967	15
hsa-miR-193b-3p	139471	45		hsa-miR-150-5p	114486	30		hsa-miR-30e-3p	37456	15
hsa-miR-29a-3p	135945	45		hsa-miR-21-3p	102919	30		hsa-miR-125b-2-3p	34684	15
hsa-miR-345-5p	134715	45		hsa-miR-29a-3p	93337	30		hsa-miR-200c-3p	32028	15
hsa-miR-21-3p	125935	45		hsa-miR-193b-3p	82511	30		hsa-miR-143-3p	25581	15
hsa-miR-150-5p	115591	45		hsa-miR-93-5p	81989	30		hsa-miR-30c-2-3p	25323	15
hsa-miR-511-5p	110257	45		hsa-miR-335-5p	81800	30		hsa-miR-335-5p	23537	15
hsa-miR-106b-3p	108162	45		hsa-miR-27a-3p	80805	30		hsa-miR-93-5p	23470	15
hsa-miR-93-5p	105459	45		hsa-miR-345-5p	79870	30		hsa-miR-21-3p	23016	15
hsa-miR-335-5p	105337	45		hsa-miR-320b	79589	30		hsa-miR-342-3p	20464	15
hsa-miR-27a-3p	100240	45		hsa-miR-106b-3p	70195	30		hsa-miR-151b	20313	15
hsa-miR-320b	97352	45		hsa-miR-19a-3p	68950	30		hsa-miR-30d-3p	19933	15
hsa-miR-125b-2-3p	93426	45		hsa-miR-511-5p	61799	30		hsa-let-7d-3p	19568	15
hsa-miR-200c-3p	91048	45		hsa-miR-335-3p	59524	30		hsa-miR-335-3p	19455	15
hsa-miR-19a-3p	79294	45		hsa-miR-200c-3p	59020	30		hsa-miR-27a-3p	19435	15
hsa-miR-335-3p	78979	45		hsa-miR-125b-2-3p	58742	30		hsa-miR-15a-5p	18783	15
hsa-miR-30d-3p	70553	45		hsa-miR-941	58191	30		hsa-miR-320b	17763	15
hsa-miR-941	69216	45		hsa-miR-374a-3p	52001	30		hsa-miR-96-5p	17007	15
hsa-miR-15a-5p	68530	45		hsa-miR-30d-3p	50620	30		hsa-miR-181a-3p	16320	15
hsa-miR-151b	67198	45		hsa-miR-15a-5p	49747	30		hsa-miR-3615	14494	15
hsa-miR-96-5p	66531	45		hsa-miR-96-5p	49524	30		hsa-miR-501-3p	13844	15
hsa-miR-181a-3p	64990	45		hsa-miR-181a-3p	48670	30		hsa-miR-421	13457	15
hsa-miR-374a-3p	58352	45		hsa-miR-181c-5p	47863	30		hsa-miR-378c	12837	15
hsa-miR-342-3p	56999	45		hsa-miR-151b	46885	30		hsa-miR-1307-3p	12804	15
hsa-miR-181c-5p	56894	45		hsa-miR-501-3p	43016	30		hsa-miR-484	12147	15
hsa-miR-501-3p	56860	45		hsa-miR-3614-5p	40455	30		hsa-miR-196a-5p	11889	15
hsa-miR-196a-5p	47742	45		hsa-miR-222-3p	38943	30		hsa-miR-29c-3p	11764	15
hsa-let-7d-3p	47376	45		hsa-miR-140-3p	36683	30		hsa-miR-7706	11654	15
hsa-miR-421	46620	45		hsa-miR-342-3p	36535	30		hsa-miR-130b-3p	11515	15
hsa-miR-222-3p	45767	45		hsa-miR-196a-5p	35853	30		hsa-miR-532-5p	11439	15
hsa-miR-29c-3p	43883	45		hsa-miR-421	33163	30		hsa-miR-941	11025	15
hsa-miR-140-3p	43880	45		hsa-miR-224-5p	32478	30		hsa-miR-10b-5p	11025	15
hsa-miR-10b-5p	43443	45		hsa-miR-10b-5p	32418	30		hsa-miR-224-5p	10469	15
hsa-miR-224-5p	42947	45		hsa-miR-33b-5p	32331	30		hsa-miR-19a-3p	10344	15
hsa-miR-532-5p	42926	45		hsa-miR-29c-3p	32119	30		hsa-miR-365a-3p	10151	15
hsa-miR-3614-5p	41168	42		hsa-miR-532-5p	31487	30		hsa-miR-365b-3p	10151	15
hsa-miR-33b-5p	40793	45		hsa-miR-744-5p	30833	30		hsa-miR-339-5p	10124	15
hsa-miR-28-5p	39041	45		hsa-miR-28-5p	30504	30		hsa-miR-769-5p	10092	15
hsa-miR-744-5p	38735	45		hsa-miR-877-5p	28243	30		hsa-miR-221-3p	9733	15
hsa-miR-1307-3p	37870	45		hsa-let-7d-3p	27808	30		hsa-miR-146a-5p	9340	15
hsa-miR-378c	37464	45		hsa-miR-146a-5p	26558	30		hsa-miR-664a-3p	9317	15
hsa-miR-221-3p	36050	45		hsa-miR-221-3p	26317	30		hsa-miR-1307-5p	9105	15
hsa-miR-130b-3p	36030	45		hsa-miR-664a-3p	25505	30		hsa-miR-181c-5p	9031	15
hsa-miR-146a-5p	35898	45		hsa-miR-1307-3p	25066	30		hsa-miR-148b-3p	8947	15
hsa-miR-664a-3p	34822	45		hsa-miR-378c	24627	30		hsa-miR-205-5p	8715	15
hsa-miR-877-5p	34104	45		hsa-miR-130b-3p	24515	30		hsa-miR-28-5p	8537	15
hsa-miR-769-5p	33652	45		hsa-miR-205-5p	23809	30		hsa-miR-33b-5p	8462	15
hsa-miR-3615	33465	45		hsa-miR-769-5p	23560	30		hsa-miR-361-3p	8051	15
hsa-miR-205-5p	32524	45		hsa-miR-142-3p	23163	27		hsa-miR-744-5p	7902	15
hsa-miR-148b-3p	30252	45		hsa-miR-23a-3p	22558	30		hsa-miR-425-5p	7886	15
hsa-miR-425-5p	30197	45		hsa-miR-425-5p	22311	30		hsa-miR-200a-5p	7563	15
hsa-miR-484	29100	45		hsa-miR-577	22081	30		hsa-miR-128-3p	7249	15
hsa-miR-577	28407	45		hsa-miR-582-3p	22044	28		hsa-miR-140-3p	7197	15
hsa-miR-7706	28048	45		hsa-miR-148b-3p	21305	30		hsa-miR-222-3p	6824	15
hsa-miR-23a-3p	27813	45		hsa-miR-500a-3p	19498	30		hsa-miR-374a-3p	6351	15
hsa-miR-365a-3p	27605	45		hsa-miR-3615	18971	30		hsa-miR-577	6326	15
hsa-miR-365b-3p	27605	45		hsa-miR-128-3p	18259	30		hsa-miR-877-5p	5861	15
hsa-miR-361-3p	25951	45		hsa-miR-361-3p	17900	30		hsa-miR-1468-5p	5588	15
hsa-miR-128-3p	25508	45		hsa-miR-365a-3p	17454	30		hsa-miR-500a-3p	5344	13
hsa-miR-500a-3p	24842	43		hsa-miR-365b-3p	17454	30		hsa-miR-197-3p	5286	15
hsa-miR-339-5p	24680	45		hsa-miR-484	16953	30		hsa-miR-23a-3p	5255	15
hsa-miR-200a-5p	23861	45		hsa-miR-7706	16394	30		hsa-miR-652-3p	5208	15
hsa-miR-142-3p	23376	30		hsa-miR-200a-5p	16298	30		hsa-miR-210-3p	5161	15
hsa-miR-582-3p	22110	32		hsa-miR-339-5p	14556	30		hsa-miR-142-5p	4861	10
hsa-miR-200b-5p	17294	45		hsa-miR-200b-5p	13589	30		hsa-miR-26b-3p	4160	15
hsa-miR-15b-5p	16895	45		hsa-miR-15b-5p	13014	30		hsa-miR-374b-5p	4091	15
hsa-miR-1307-5p	16166	45		hsa-miR-141-5p	11031	30		hsa-miR-15b-5p	3881	15
hsa-miR-1468-5p	15900	45		hsa-miR-4677-3p	10904	30		hsa-miR-195-5p	3858	15
hsa-miR-210-3p	15692	45		hsa-miR-199a-3p	10758	30		hsa-let-7i-3p	3776	15
hsa-miR-652-3p	15104	45		hsa-miR-199b-3p	10751	30		hsa-miR-200b-5p	3705	15
hsa-miR-197-3p	14698	45		hsa-miR-24-3p	10601	30		hsa-miR-7641	3443	15
hsa-miR-26b-3p	14101	45		hsa-miR-210-3p	10531	30		hsa-miR-664a-5p	3286	15
hsa-miR-199a-3p	14018	45		hsa-miR-1468-5p	10312	30		hsa-miR-199a-3p	3260	15
hsa-miR-199b-3p	14011	45		hsa-miR-511-3p	10267	30		hsa-miR-199b-3p	3260	15
hsa-miR-4677-3p	13733	44		hsa-miR-26b-3p	9941	30		hsa-miR-598-3p	3168	15
hsa-miR-24-3p	13544	45		hsa-miR-652-3p	9896	30		hsa-miR-497-5p	3153	15
hsa-miR-141-5p	13432	45		hsa-miR-197-3p	9412	30		hsa-miR-193a-3p	3148	14
hsa-miR-511-3p	13383	45		hsa-miR-195-5p	9331	30		hsa-miR-511-3p	3116	15
hsa-miR-195-5p	13189	45		hsa-miR-155-5p	9294	30		hsa-miR-99b-3p	3088	15
hsa-miR-374b-5p	12633	45		hsa-miR-374a-5p	8861	30		hsa-miR-24-3p	2943	15
hsa-miR-155-5p	11719	42		hsa-miR-374b-5p	8542	30		hsa-miR-574-3p	2899	15
hsa-miR-598-3p	11471	45		hsa-miR-20a-5p	8348	30		hsa-let-7b-3p	2895	15
hsa-miR-664a-5p	10917	45		hsa-miR-598-3p	8303	30		hsa-miR-339-3p	2831	15
hsa-miR-374a-5p	10675	43		hsa-miR-32-5p	8089	30		hsa-miR-4677-3p	2829	14
hsa-miR-32-5p	10633	43		hsa-miR-203a	8003	30		hsa-miR-148b-5p	2812	15
hsa-miR-148b-5p	10595	45		hsa-miR-190a-5p	7922	30		hsa-miR-187-3p	2783	14
hsa-miR-193a-3p	10541	44		hsa-miR-148b-5p	7783	30		hsa-miR-589-5p	2681	15
hsa-miR-20a-5p	10156	44		hsa-miR-664a-5p	7631	30		hsa-miR-499a-5p	2660	15
hsa-miR-203a	9958	43		hsa-miR-452-5p	7583	30		hsa-miR-671-3p	2580	15
hsa-miR-190a-5p	9673	44		hsa-miR-193a-3p	7393	30		hsa-miR-195-3p	2572	15
hsa-miR-516b-5p	9412	44		hsa-miR-33a-5p	7187	30		hsa-miR-32-5p	2544	13
hsa-miR-497-5p	9366	45		hsa-miR-221-5p	7180	30		hsa-miR-22-5p	2503	14
hsa-miR-361-5p	9203	45		hsa-miR-1307-5p	7061	30		hsa-miR-516b-5p	2480	14
hsa-let-7i-3p	9067	45		hsa-miR-516b-5p	6932	30		hsa-miR-361-5p	2455	15
hsa-miR-516a-5p	8864	44		hsa-miR-361-5p	6748	30		hsa-miR-155-5p	2425	12
hsa-miR-187-3p	8812	44		hsa-miR-17-5p	6713	30		hsa-miR-141-5p	2401	15
hsa-miR-99b-3p	8777	45		hsa-miR-516a-5p	6555	30		hsa-miR-196b-5p	2362	14
hsa-miR-452-5p	8733	45		hsa-miR-497-5p	6213	30		hsa-miR-23b-3p	2321	15
hsa-miR-221-5p	8587	42		hsa-miR-660-5p	6196	30		hsa-miR-516a-5p	2309	14
hsa-miR-589-5p	8515	45		hsa-miR-548k	6056	30		hsa-miR-16-2-3p	2025	15
hsa-miR-33a-5p	8504	42		hsa-miR-187-3p	6029	30		hsa-miR-203a	1955	13
hsa-miR-499a-5p	8321	45		hsa-miR-301a-3p	6005	30		hsa-miR-660-5p	1928	13
hsa-miR-17-5p	8242	45		hsa-miR-106b-5p	5904	30		hsa-miR-374a-5p	1814	13
hsa-miR-339-3p	8224	45		hsa-miR-589-5p	5834	30		hsa-miR-20a-5p	1808	14
hsa-miR-196b-5p	8151	44		hsa-miR-196b-5p	5789	30		hsa-miR-190a-5p	1751	14
hsa-miR-660-5p	8124	43		hsa-miR-99b-3p	5689	30		hsa-miR-130b-5p	1565	15
hsa-miR-23b-3p	7667	45		hsa-miR-499a-5p	5661	30		hsa-miR-548k	1547	14
hsa-miR-548k	7603	44		hsa-miR-339-3p	5393	30		hsa-miR-17-5p	1529	15
hsa-miR-106b-5p	7405	44		hsa-miR-130a-3p	5384	30		hsa-miR-152-3p	1511	14
hsa-miR-195-3p	7106	45		hsa-miR-23b-3p	5346	30		hsa-miR-106b-5p	1501	14
hsa-miR-16-2-3p	6696	45		hsa-let-7i-3p	5291	30		hsa-miR-29b-3p	1440	14
hsa-miR-671-3p	6549	45		hsa-miR-3690	5026	27		hsa-miR-1285-3p	1414	15
hsa-miR-574-3p	6409	45		hsa-miR-223-5p	4921	23		hsa-miR-221-5p	1407	12
hsa-miR-301a-3p	6357	40		hsa-miR-450b-5p	4845	13		hsa-miR-33a-5p	1317	12
hsa-miR-3690	6283	38		hsa-miR-16-2-3p	4671	30		hsa-miR-190b	1309	15
hsa-miR-22-5p	6165	44		hsa-miR-27a-5p	4616	28		hsa-miR-574-5p	1305	15
hsa-miR-130a-3p	5752	38		hsa-miR-195-3p	4534	30		hsa-miR-3690	1257	11
hsa-let-7b-3p	5748	45		hsa-miR-193b-5p	4364	29		hsa-miR-378d	1238	14
hsa-miR-152-3p	5599	44		hsa-miR-4286	4278	25		hsa-miR-452-5p	1150	15
hsa-miR-7641	5553	44		hsa-miR-342-5p	4187	30		hsa-miR-204-5p	1118	14
hsa-miR-29b-3p	5284	43		hsa-miR-152-3p	4088	30		hsa-miR-425-3p	1106	14
hsa-miR-204-5p	5019	42		hsa-miR-671-3p	3969	30		hsa-miR-150-5p	1105	15
hsa-miR-223-5p	5014	27		hsa-miR-204-5p	3901	28		hsa-miR-3605-3p	1089	14
hsa-miR-193b-5p	5006	41		hsa-miR-29b-3p	3844	29		hsa-miR-4640-3p	1019	14
hsa-miR-130b-5p	4997	44		hsa-miR-9-5p	3724	30		hsa-miR-365b-5p	1015	14
hsa-miR-342-5p	4974	44		hsa-miR-22-5p	3662	30		hsa-miR-210-5p	994	14
hsa-miR-450b-5p	4869	14		hsa-miR-574-3p	3510	30		hsa-miR-1266-5p	989	15
hsa-miR-27a-5p	4843	34		hsa-miR-4485	3478	30		hsa-miR-3605-5p	942	13
hsa-miR-4286	4593	35		hsa-miR-130b-5p	3432	29		hsa-miR-6510-3p	926	13
hsa-miR-190b	4531	45		hsa-miR-199b-5p	3407	29		hsa-miR-324-3p	910	15
hsa-miR-574-5p	4379	45		hsa-miR-17-3p	3354	30		hsa-miR-1301-3p	907	14
hsa-miR-4485	4373	44		hsa-miR-365b-5p	3299	29		hsa-miR-1273h-3p	907	14
hsa-miR-365b-5p	4314	43		hsa-miR-190b	3222	30		hsa-miR-3074-5p	906	14
hsa-miR-9-5p	4299	40		hsa-miR-181d-5p	3177	29		hsa-miR-4485	895	14
hsa-miR-17-3p	4247	44		hsa-miR-574-5p	3074	30		hsa-miR-17-3p	893	14
hsa-miR-1285-3p	4009	45		hsa-let-7b-3p	2853	30		hsa-miR-937-3p	886	13
hsa-miR-199b-5p	3752	38		hsa-miR-3605-5p	2721	30		hsa-miR-584-5p	836	14
hsa-miR-3605-5p	3663	43		hsa-miR-25-5p	2665	30		hsa-miR-223-3p	817	13
hsa-miR-181d-5p	3649	44		hsa-miR-1285-3p	2595	30		hsa-miR-874-3p	817	15
hsa-miR-378d	3429	44		hsa-miR-628-3p	2354	30		hsa-miR-99a-3p	798	15
hsa-miR-425-3p	3335	44		hsa-miR-454-3p	2314	28		hsa-miR-342-5p	787	14
hsa-miR-1266-5p	3071	45		hsa-miR-424-5p	2297	9		hsa-let-7a-3p	748	12
hsa-miR-324-3p	3022	45		hsa-miR-425-3p	2229	30		hsa-miR-664b-3p	743	14
hsa-miR-25-5p	3016	41		hsa-miR-145-3p	2212	15		hsa-miR-1287-5p	740	13
hsa-miR-3605-3p	2879	43		hsa-miR-340-3p	2192	29		hsa-miR-615-3p	714	14
hsa-miR-340-3p	2822	39		hsa-miR-378d	2191	30		hsa-miR-3614-5p	713	12
hsa-miR-628-3p	2796	44		hsa-miR-30c-1-3p	2128	30		hsa-miR-3174	712	13
hsa-miR-584-5p	2700	44		hsa-miR-324-3p	2112	30		hsa-miR-125b-1-3p	710	11
hsa-miR-1301-3p	2649	44		hsa-miR-7641	2110	29		hsa-miR-193a-5p	686	14
hsa-miR-3174	2625	42		hsa-miR-1266-5p	2082	30		hsa-miR-127-3p	643	13
hsa-miR-125b-1-3p	2605	39		hsa-miR-3174	1913	29		hsa-miR-193b-5p	642	12
hsa-miR-99a-3p	2578	43		hsa-miR-1323	1901	29		hsa-miR-340-3p	630	10
hsa-miR-454-3p	2540	36		hsa-miR-125b-1-3p	1895	28		hsa-miR-1323	627	13
hsa-miR-1273h-3p	2537	41		hsa-miR-584-5p	1864	30		hsa-miR-1283	586	11
hsa-miR-1323	2528	42		hsa-miR-548e-3p	1863	29		hsa-miR-27b-5p	584	13
hsa-miR-30c-1-3p	2526	41		hsa-miR-31-5p	1846	23		hsa-miR-34a-5p	576	11
hsa-miR-6510-3p	2447	42		hsa-miR-27b-5p	1807	30		hsa-miR-9-5p	575	10
hsa-miR-27b-5p	2391	43		hsa-miR-3605-3p	1790	29		hsa-miR-940	561	15
hsa-miR-424-5p	2306	10		hsa-miR-99a-3p	1780	28		hsa-miR-324-5p	527	13
hsa-miR-31-5p	2254	32		hsa-miR-218-5p	1764	30		hsa-miR-1303	518	12
hsa-miR-145-3p	2222	16		hsa-miR-1301-3p	1742	30		hsa-miR-328-3p	511	11
hsa-miR-218-5p	2182	40		hsa-miR-1273h-3p	1630	27		hsa-miR-18a-3p	511	11
hsa-miR-1287-5p	2154	42		hsa-miR-628-5p	1628	29		hsa-miR-885-3p	504	13
hsa-miR-548e-3p	2101	37		hsa-miR-590-3p	1540	26		hsa-miR-625-3p	503	12
hsa-miR-937-3p	2087	40		hsa-miR-6510-3p	1521	29		hsa-miR-219a-1-3p	497	14
hsa-let-7a-3p	2075	36		hsa-miR-194-5p	1516	28		hsa-miR-125a-3p	485	12
hsa-miR-34a-5p	2065	40		hsa-miR-128-1-5p	1491	29		hsa-miR-3909	476	12
hsa-miR-874-3p	1971	42		hsa-miR-34a-5p	1489	29		hsa-miR-181d-5p	472	15
hsa-miR-628-5p	1954	40		hsa-miR-3912-3p	1489	28		hsa-miR-331-3p	468	14
hsa-miR-127-3p	1945	42		hsa-miR-424-3p	1442	11		hsa-miR-29c-5p	467	13
hsa-miR-590-3p	1926	36		hsa-miR-3127-5p	1418	30		hsa-miR-3929	444	10
hsa-miR-210-5p	1917	43		hsa-miR-1287-5p	1414	29		hsa-miR-628-3p	442	14
hsa-miR-4640-3p	1917	41		hsa-let-7a-3p	1327	24		hsa-miR-6858-5p	442	12
hsa-miR-128-1-5p	1889	41		hsa-miR-486-3p	1319	13		hsa-miR-517a-3p	428	6
hsa-miR-615-3p	1887	41		hsa-miR-127-3p	1302	29		hsa-miR-517b-3p	428	6
hsa-miR-194-5p	1848	38		hsa-miR-338-3p	1277	19		hsa-miR-1271-5p	422	9
hsa-miR-3127-5p	1839	40		hsa-miR-145-5p	1253	14		hsa-miR-3127-5p	421	10
hsa-miR-3074-5p	1815	41		hsa-miR-1283	1202	27		hsa-miR-4780	420	12
hsa-miR-1283	1788	38		hsa-miR-937-3p	1201	27		hsa-miR-218-5p	418	10
hsa-miR-3912-3p	1733	37		hsa-miR-331-3p	1187	29		hsa-miR-183-3p	414	11
hsa-miR-331-3p	1655	43		hsa-miR-451a	1175	23		hsa-miR-1276	413	12
hsa-miR-3909	1610	38		hsa-miR-615-3p	1173	27		hsa-miR-31-5p	408	9
hsa-miR-486-3p	1568	18		hsa-miR-874-3p	1154	27		hsa-miR-532-3p	406	13
hsa-miR-125a-3p	1554	37		hsa-miR-651-5p	1138	28		hsa-miR-30c-1-3p	398	11
hsa-miR-1271-5p	1481	36		hsa-miR-3909	1134	26		hsa-miR-128-1-5p	398	12
hsa-miR-664b-3p	1466	41		hsa-miR-181c-3p	1127	22		hsa-miR-590-3p	386	10
hsa-miR-424-3p	1461	12		hsa-miR-338-5p	1125	5		hsa-miR-502-3p	379	10
hsa-miR-651-5p	1435	38		hsa-miR-4449	1095	27		hsa-miR-320c	370	13
hsa-miR-29c-5p	1405	39		hsa-miR-3065-5p	1069	27		hsa-miR-130a-3p	368	8
hsa-miR-338-3p	1385	22		hsa-miR-125a-3p	1069	25		hsa-miR-548o-3p	362	12
hsa-miR-885-3p	1380	39		hsa-miR-1271-5p	1059	27		hsa-miR-409-3p	358	9
hsa-miR-451a	1374	28		hsa-miR-212-5p	1019	17		hsa-miR-3688-3p	355	12
hsa-miR-625-3p	1359	36		hsa-miR-542-3p	1010	11		hsa-miR-301a-3p	352	10
hsa-miR-3065-5p	1345	35		hsa-miR-1260b	1008	26		hsa-miR-25-5p	351	11
hsa-miR-4449	1324	37		hsa-miR-2115-3p	979	26		hsa-miR-199b-5p	345	9
hsa-miR-502-3p	1305	32		hsa-miR-29c-5p	938	26		hsa-miR-6511b-3p	342	9
hsa-miR-1276	1296	39		hsa-miR-502-3p	926	22		hsa-miR-2116-3p	336	9
hsa-miR-219a-1-3p	1279	40		hsa-miR-210-5p	923	29		hsa-miR-194-5p	332	10
hsa-miR-145-5p	1271	15		hsa-miR-3074-5p	909	27		hsa-miR-628-5p	326	11
hsa-miR-1303	1270	39		hsa-miR-454-5p	901	21		hsa-miR-6875-5p	321	9
hsa-miR-532-3p	1267	36		hsa-miR-215-5p	899	26		hsa-miR-4286	315	10
hsa-miR-324-5p	1259	37		hsa-miR-4640-3p	898	27		hsa-miR-1299	309	8
hsa-miR-181c-3p	1254	26		hsa-miR-371b-5p	884	8		hsa-miR-2277-5p	304	10
hsa-miR-328-3p	1250	35		hsa-miR-1276	883	27		hsa-miR-651-5p	297	10
hsa-miR-2115-3p	1213	34		hsa-miR-885-3p	876	26		hsa-miR-6511a-3p	290	9
hsa-miR-1260b	1208	35		hsa-miR-132-3p	874	26		hsa-miR-132-3p	285	9
hsa-miR-3688-3p	1195	40		hsa-miR-363-3p	862	13		hsa-miR-4781-3p	281	10
hsa-miR-212-5p	1195	19		hsa-miR-532-3p	861	23		hsa-miR-6509-5p	279	10
hsa-miR-548o-3p	1177	35		hsa-miR-625-3p	856	24		hsa-miR-520a-3p	278	8
hsa-miR-338-5p	1176	7		hsa-miR-3688-3p	840	28		hsa-miR-3065-5p	276	8
hsa-miR-132-3p	1159	35		hsa-miR-582-5p	834	8		hsa-miR-4728-3p	276	9
hsa-miR-193a-5p	1105	36		hsa-miR-548o-3p	815	23		hsa-miR-708-3p	276	7
hsa-miR-3929	1103	32		hsa-miR-24-2-5p	808	23		hsa-miR-224-3p	274	9
hsa-miR-215-5p	1088	34		hsa-miR-18a-5p	800	25		hsa-miR-4787-3p	272	10
hsa-miR-517a-3p	1062	27		hsa-miR-2467-5p	797	27		hsa-miR-512-3p	264	10
hsa-miR-517b-3p	1062	27		hsa-miR-219a-1-3p	782	26		hsa-miR-4446-3p	252	9
hsa-miR-183-3p	1046	34		hsa-miR-450a-5p	761	7		hsa-miR-486-3p	249	5
hsa-miR-24-2-5p	1040	30		hsa-miR-1303	752	27		hsa-miR-6837-3p	246	10
hsa-miR-6509-5p	1023	34		hsa-miR-659-5p	749	26		hsa-miR-185-3p	245	9
hsa-miR-542-3p	1016	12		hsa-miR-6509-5p	744	24		hsa-miR-3912-3p	244	9
hsa-miR-18a-3p	1013	33		hsa-miR-328-3p	739	24		hsa-miR-522-3p	241	8
hsa-miR-454-5p	984	25		hsa-miR-324-5p	732	24		hsa-miR-548e-3p	238	8
hsa-miR-363-3p	968	18		hsa-miR-664b-3p	723	27		hsa-miR-2115-3p	234	8
hsa-miR-224-3p	967	37		hsa-miR-126-5p	719	17		hsa-miR-24-2-5p	232	7
hsa-miR-659-5p	959	34		hsa-miR-6894-5p	716	24		hsa-miR-4449	229	10
hsa-miR-126-5p	943	23		hsa-miR-92a-1-5p	703	23		hsa-miR-27a-5p	227	6
hsa-miR-320c	941	42		hsa-miR-3609	700	25		hsa-miR-374b-3p	227	9
hsa-miR-18a-5p	926	31		hsa-miR-224-3p	693	28		hsa-miR-454-3p	226	8
hsa-miR-6858-5p	924	34		hsa-miR-101-5p	686	22		hsa-miR-126-5p	224	6
hsa-miR-4781-3p	905	34		hsa-miR-1277-5p	678	22		hsa-miR-320d	224	9
hsa-miR-371b-5p	887	9		hsa-miR-140-5p	672	14		hsa-miR-889-3p	216	6
hsa-miR-2467-5p	878	32		hsa-miR-548e-5p	661	22		hsa-miR-3158-3p	214	8
hsa-miR-92a-1-5p	866	31		hsa-miR-3929	659	22		hsa-miR-142-3p	213	3
hsa-miR-582-5p	854	9		hsa-miR-519a-3p	658	21		hsa-miR-6866-5p	213	8
hsa-miR-3158-3p	851	32		hsa-miR-301b	639	23		hsa-miR-4326	211	8
hsa-miR-6875-5p	836	29		hsa-miR-3158-3p	637	24		hsa-miR-659-5p	210	8
hsa-miR-522-3p	835	30		hsa-miR-4685-3p	636	23		hsa-miR-1296-5p	205	7
hsa-miR-4685-3p	834	30		hsa-miR-517a-3p	634	21		hsa-miR-6843-3p	205	7
hsa-miR-1299	831	25		hsa-miR-517b-3p	634	21		hsa-miR-891a-5p	201	8
hsa-miR-6894-5p	829	31		hsa-miR-183-3p	632	23		hsa-miR-1260b	200	9
hsa-miR-548e-5p	823	27		hsa-miR-330-3p	631	26		hsa-miR-561-5p	199	7
hsa-miR-135a-5p	820	27		hsa-miR-4781-3p	624	24		hsa-miR-451a	199	5
hsa-miR-2277-5p	818	33		hsa-miR-135a-5p	621	19		hsa-miR-135a-5p	199	8
hsa-miR-140-5p	811	19		hsa-miR-5010-5p	609	22		hsa-miR-4685-3p	198	7
hsa-miR-519a-3p	810	27		hsa-miR-33b-3p	594	23		hsa-miR-6859-5p	196	7
hsa-miR-374b-3p	804	31		hsa-miR-522-3p	594	22		hsa-miR-1306-5p	195	10
hsa-miR-4780	800	35		hsa-miR-181b-3p	593	23		hsa-miR-33b-3p	190	9
hsa-miR-101-5p	799	28		hsa-miR-374b-3p	577	22		hsa-miR-6842-3p	190	8
hsa-miR-450a-5p	797	9		hsa-miR-320c	571	29		hsa-miR-1180-3p	190	10
hsa-miR-5010-5p	787	27		hsa-miR-452-3p	567	23		hsa-miR-215-5p	189	8
hsa-miR-33b-3p	784	32		hsa-miR-2110	543	23		hsa-miR-515-5p	186	6
hsa-miR-301b	776	28		hsa-miR-6842-3p	539	19		hsa-miR-211-5p	183	2
hsa-miR-512-3p	774	30		hsa-miR-1299	522	17		hsa-miR-3065-3p	179	7
hsa-miR-520a-3p	772	26		hsa-miR-6875-5p	515	20		hsa-miR-452-3p	179	6
hsa-miR-708-3p	761	22		hsa-miR-30b-3p	514	26		hsa-miR-4775	178	8
hsa-miR-452-3p	746	29		hsa-miR-2277-5p	514	23		hsa-miR-5010-5p	178	5
hsa-miR-940	745	31		hsa-miR-512-3p	510	20		hsa-miR-93-3p	178	4
hsa-miR-330-3p	731	32		hsa-miR-222-5p	503	14		hsa-miR-212-5p	176	2
hsa-miR-6842-3p	729	27		hsa-miR-18a-3p	502	22		hsa-miR-7-1-3p	172	6
hsa-miR-3609	728	28		hsa-miR-561-5p	495	20		hsa-miR-2110	171	8
hsa-miR-2110	714	31		hsa-miR-520a-3p	494	18		hsa-miR-5001-3p	168	6
hsa-miR-6837-3p	712	27		hsa-miR-330-5p	490	24		hsa-miR-330-5p	167	8
hsa-miR-4446-3p	703	31		hsa-miR-708-3p	485	15		hsa-miR-92a-1-5p	163	8
hsa-miR-561-5p	694	27		hsa-miR-6858-5p	482	22		hsa-miR-548e-5p	162	5
hsa-miR-181b-3p	687	28		hsa-miR-4775	477	18		hsa-miR-296-5p	162	10
hsa-miR-1277-5p	685	23		hsa-miR-7-1-3p	472	24		hsa-miR-548ah-3p	161	8
hsa-miR-6511b-3p	677	28		hsa-miR-6499-5p	471	22		hsa-miR-548p	161	8
hsa-miR-4728-3p	667	28		hsa-miR-6837-3p	466	17		hsa-miR-1270	160	7
hsa-miR-330-5p	657	32		hsa-miR-3144-5p	462	17		hsa-miR-1268b	156	9
hsa-miR-4775	655	26		hsa-miR-4446-3p	451	22		hsa-miR-3129-3p	154	8
hsa-miR-7-1-3p	644	30		hsa-miR-766-3p	445	14		hsa-miR-519a-3p	152	6
hsa-miR-30b-3p	638	34		hsa-miR-6502-5p	443	4		hsa-miR-6499-5p	151	6
hsa-miR-6499-5p	622	28		hsa-miR-1306-5p	427	20		hsa-miR-3173-5p	151	5
hsa-miR-409-3p	622	23		hsa-miR-193a-5p	419	22		hsa-miR-505-3p	150	6
hsa-miR-1306-5p	622	30		hsa-miR-6843-3p	416	15		hsa-miR-1268a	150	8
hsa-miR-6843-3p	621	22		hsa-miR-1304-3p	416	4		hsa-miR-548ag	149	7
hsa-miR-6866-5p	609	31		hsa-miR-6503-3p	407	10		hsa-miR-6741-3p	149	6
hsa-miR-889-3p	597	22		hsa-miR-3653	403	20		hsa-miR-33a-3p	148	7
hsa-miR-766-3p	592	20		hsa-miR-6866-5p	396	23		hsa-miR-766-3p	147	6
hsa-miR-2116-3p	587	25		hsa-miR-4728-3p	391	19		hsa-miR-3940-3p	147	8
hsa-miR-320d	577	31		hsa-miR-3065-3p	386	22		hsa-miR-4454	141	8
hsa-miR-3144-5p	572	23		hsa-miR-889-3p	381	16		hsa-miR-140-5p	139	5
hsa-miR-3065-3p	565	29		hsa-miR-4780	380	23		hsa-miR-301b	137	5
hsa-miR-6511a-3p	562	26		hsa-miR-5696	377	21		hsa-miR-365a-5p	133	7
hsa-miR-222-5p	561	17		hsa-miR-616-5p	373	17		hsa-miR-654-3p	131	6
hsa-miR-891a-5p	534	24		hsa-miR-517-5p	370	23		hsa-miR-6735-5p	128	8
hsa-miR-185-3p	528	23		hsa-miR-1255a	369	18		hsa-miR-548am-3p	128	8
hsa-miR-4787-3p	512	26		hsa-miR-6735-5p	364	22		hsa-miR-181c-3p	127	4
hsa-miR-6735-5p	492	30		hsa-miR-320d	353	22		hsa-miR-18a-5p	126	6
hsa-miR-1180-3p	491	31		hsa-miR-629-5p	352	16		hsa-miR-30b-3p	124	8
hsa-miR-6502-5p	480	5		hsa-miR-3613-3p	352	9		hsa-miR-29b-2-5p	122	7
hsa-miR-296-5p	475	30		hsa-miR-548f-3p	350	10		hsa-miR-3176	121	5
hsa-miR-616-5p	470	22		hsa-miR-212-3p	348	20		hsa-miR-760	120	7
hsa-miR-517-5p	467	28		hsa-miR-550a-5p	345	21		hsa-miR-4512	118	5
hsa-miR-212-3p	461	25		hsa-miR-4772-5p	341	5		hsa-miR-576-5p	117	5
hsa-miR-4326	457	25		hsa-miR-576-5p	339	20		hsa-miR-191-3p	116	6
hsa-miR-576-5p	456	25		hsa-miR-548i	336	12		hsa-miR-641	115	5
hsa-miR-3653	455	23		hsa-miR-6511b-3p	335	19		hsa-miR-381-3p	114	6
hsa-miR-5696	452	27		hsa-miR-3613-5p	334	19		hsa-miR-101-5p	113	6
hsa-miR-1255a	449	23		hsa-miR-891a-5p	333	16		hsa-miR-212-3p	113	5
hsa-miR-505-3p	448	19		hsa-miR-3913-5p	330	18		hsa-miR-615-5p	113	8
hsa-miR-4454	445	25		hsa-miR-32-3p	318	19		hsa-miR-6894-5p	113	7
hsa-miR-6503-3p	441	12		hsa-miR-296-5p	313	20		hsa-miR-152-5p	112	6
hsa-miR-93-3p	440	21		hsa-miR-4454	304	17		hsa-miR-6803-3p	111	6
hsa-miR-3913-5p	438	26		hsa-miR-3150b-3p	302	4		hsa-miR-6716-3p	110	8
hsa-miR-548ah-3p	436	26		hsa-miR-1180-3p	301	21		hsa-miR-3144-5p	110	6
hsa-miR-629-5p	436	19		hsa-miR-505-3p	298	13		hsa-miR-4662a-5p	108	5
hsa-miR-548ag	436	23		hsa-miR-548ag	287	16		hsa-miR-521	108	3
hsa-miR-548f-3p	436	15		hsa-miR-185-3p	283	14		hsa-miR-338-3p	108	3
hsa-miR-6859-5p	435	25		hsa-miR-3200-3p	281	16		hsa-miR-3913-5p	108	8
hsa-miR-550a-5p	430	25		hsa-miR-1291	276	18		hsa-miR-449c-5p	108	7
hsa-miR-548p	427	25		hsa-miR-548ah-3p	275	18		hsa-miR-6839-5p	108	4
hsa-miR-1296-5p	419	25		hsa-miR-2355-5p	275	11		hsa-miR-363-3p	106	5
hsa-miR-1270	417	18		hsa-miR-6511a-3p	272	17		hsa-miR-518b	106	4
hsa-miR-1304-3p	416	4		hsa-miR-548ah-5p	270	14		hsa-miR-331-5p	105	6
hsa-miR-33a-3p	405	26		hsa-miR-518b	270	12		hsa-miR-627-5p	104	5
hsa-miR-3613-3p	399	12		hsa-miR-519c-3p	267	17		hsa-miR-4746-5p	104	5
hsa-miR-548i	396	15		hsa-miR-548p	266	17		hsa-miR-6852-5p	103	4
hsa-miR-365a-5p	389	25		hsa-miR-409-3p	264	14		hsa-miR-664b-5p	103	3
hsa-miR-518b	376	16		hsa-miR-3691-5p	262	17		hsa-miR-378a-5p	100	6
hsa-miR-3613-5p	367	22		hsa-miR-93-3p	262	17		hsa-miR-330-3p	100	6
hsa-miR-548am-3p	364	23		hsa-miR-4461	260	14		hsa-miR-550a-3p	100	7
hsa-miR-3200-3p	359	22		hsa-miR-33a-3p	257	19		hsa-miR-1273d	99	4
hsa-miR-378a-5p	357	22		hsa-miR-6516-3p	257	18		hsa-miR-411-5p	98	2
hsa-miR-515-5p	357	17		hsa-miR-378a-5p	257	16		hsa-miR-7705	98	6
hsa-miR-548ah-5p	354	18		hsa-miR-1270	257	11		hsa-miR-504-5p	98	4
hsa-miR-29b-2-5p	354	25		hsa-miR-365a-5p	256	18		hsa-miR-6755-5p	98	4
hsa-miR-3173-5p	344	17		hsa-miR-4707-3p	255	9		hsa-miR-616-5p	97	5
hsa-miR-4772-5p	341	5		hsa-miR-5588-5p	253	14		hsa-miR-517-5p	97	5
hsa-miR-3129-3p	340	22		hsa-miR-2116-3p	251	16		hsa-let-7f-2-3p	95	4
hsa-miR-6839-5p	339	19		hsa-miR-4326	246	17		hsa-miR-181b-3p	94	5
hsa-miR-32-3p	337	21		hsa-miR-4787-3p	240	16		hsa-miR-410-3p	94	5
hsa-miR-5588-5p	337	19		hsa-miR-6859-5p	239	18		hsa-miR-218-1-3p	94	4
hsa-miR-615-5p	328	21		hsa-miR-455-5p	237	14		hsa-miR-223-5p	93	4
hsa-miR-4461	325	18		hsa-miR-548am-3p	236	15		hsa-miR-6882-5p	93	6
hsa-miR-4746-5p	323	13		hsa-miR-147b	235	14		hsa-miR-4664-3p	93	3
hsa-miR-589-3p	321	23		hsa-miR-589-3p	234	17		hsa-miR-1343-3p	91	6
hsa-miR-2355-5p	321	14		hsa-miR-4696	233	15		hsa-miR-4742-3p	90	4
hsa-miR-411-5p	320	18		hsa-miR-29b-2-5p	232	18		hsa-miR-493-5p	90	5
hsa-miR-641	314	19		hsa-miR-1254	231	15		hsa-miR-6747-3p	89	5
hsa-miR-7705	314	20		hsa-miR-6839-5p	231	15		hsa-miR-4745-5p	88	5
hsa-miR-519c-3p	314	20		hsa-miR-3130-3p	230	15		hsa-miR-589-3p	87	6
hsa-miR-147b	314	18		hsa-let-7g-3p	228	14		hsa-miR-3620-5p	87	4
hsa-miR-3620-5p	310	20		hsa-miR-3620-5p	223	16		hsa-miR-548f-3p	86	5
hsa-miR-5001-3p	308	20		hsa-miR-3177-3p	222	18		hsa-miR-550a-5p	85	4
hsa-miR-3150b-3p	308	5		hsa-miR-411-5p	222	16		hsa-miR-10a-3p	85	3
hsa-miR-4696	307	20		hsa-miR-6847-5p	221	14		hsa-miR-629-5p	84	3
hsa-miR-942-5p	296	18		hsa-miR-296-3p	219	14		hsa-miR-548ah-5p	84	4
hsa-miR-1268b	296	20		hsa-miR-4746-5p	219	8		hsa-miR-5588-5p	84	5
hsa-miR-3691-5p	294	20		hsa-miR-942-5p	216	14		hsa-miR-454-5p	83	4
hsa-miR-4647	294	20		hsa-miR-7705	216	14		hsa-miR-6770-3p	83	5
hsa-let-7f-2-3p	290	19		hsa-miR-150-3p	215	15		hsa-miR-548ao-3p	82	2
hsa-miR-1268a	290	19		hsa-miR-615-5p	215	13		hsa-miR-2467-5p	81	5
hsa-miR-1254	285	18		hsa-miR-1296-5p	214	18		hsa-miR-4647	81	5
hsa-miR-3130-3p	285	17		hsa-let-7c-3p	214	12		hsa-miR-1273g-3p	81	3
hsa-miR-191-3p	284	18		hsa-miR-4647	213	15		hsa-miR-942-5p	80	4
hsa-miR-3177-3p	282	22		hsa-let-7f-1-3p	207	14		hsa-miR-1255a	80	5
hsa-miR-521	281	14		hsa-miR-1537-5p	205	5		hsa-miR-3620-3p	79	5
hsa-miR-4745-5p	279	18		hsa-miR-500b-3p	203	9		hsa-miR-147b	79	4
hsa-miR-3940-3p	279	19		hsa-miR-641	199	14		hsa-miR-3200-3p	78	6
hsa-miR-4662a-5p	278	18		hsa-miR-548az-5p	197	13		hsa-miR-518c-3p	77	4
hsa-miR-6516-3p	278	20		hsa-miR-4645-3p	196	5		hsa-miR-144-5p	77	2
hsa-miR-1291	276	18		hsa-let-7f-2-3p	195	15		hsa-miR-185-5p	76	5
hsa-miR-6803-3p	275	18		hsa-miR-3173-5p	193	12		hsa-miR-5696	75	6
hsa-miR-296-3p	273	18		hsa-miR-187-5p	193	11		hsa-miR-4696	74	5
hsa-miR-211-5p	271	3		hsa-miR-618	192	5		hsa-miR-671-5p	74	4
hsa-miR-6882-5p	270	17		hsa-miR-4745-5p	191	13		hsa-miR-6816-3p	74	4
hsa-miR-4707-3p	270	10		hsa-miR-132-5p	191	9		hsa-miR-548am-5p	73	2
hsa-miR-6741-3p	263	15		hsa-miR-3942-5p	191	8		hsa-miR-5699-3p	72	3
hsa-let-7f-1-3p	261	18		hsa-miR-3129-3p	186	14		hsa-miR-4661-5p	71	3
hsa-miR-144-5p	261	11		hsa-miR-940	184	16		hsa-miR-6729-5p	70	3
hsa-miR-518c-3p	260	17		hsa-miR-5096	184	9		hsa-miR-548c-5p	68	2
hsa-let-7g-3p	254	17		hsa-miR-144-5p	184	9		hsa-miR-548o-5p	68	2
hsa-miR-627-5p	251	15		hsa-miR-326	183	15		hsa-miR-7704	68	7
hsa-miR-550a-3p	250	16		hsa-miR-518c-3p	183	13		hsa-miR-622	68	4
hsa-miR-4742-3p	249	16		hsa-miR-6503-5p	183	6		hsa-miR-5010-3p	68	3
hsa-miR-187-5p	245	14		hsa-miR-3664-3p	182	13		hsa-miR-6864-5p	67	3
hsa-let-7c-3p	245	16		hsa-miR-7-5p	182	12		hsa-miR-582-3p	66	4
hsa-miR-455-5p	244	15		hsa-miR-5699-5p	180	14		hsa-miR-518a-3p	66	4
hsa-miR-548az-5p	243	17		hsa-miR-6882-5p	177	11		hsa-miR-4461	65	4
hsa-miR-6847-5p	242	16		hsa-miR-203b-3p	177	11		hsa-miR-3163	65	3
hsa-miR-6852-5p	242	10		hsa-miR-34c-5p	174	3		hsa-miR-708-5p	65	4
hsa-miR-5096	236	13		hsa-miR-521	173	11		hsa-miR-4638-3p	64	3
hsa-miR-504-5p	233	9		hsa-miR-1262	172	11		hsa-miR-4698	63	3
hsa-miR-500b-3p	232	11		hsa-miR-515-5p	171	11		hsa-miR-519a-5p	62	5
hsa-miR-708-5p	231	10		hsa-miR-4662a-5p	170	13		hsa-miR-6777-3p	61	5
hsa-miR-381-3p	227	15		hsa-miR-191-3p	168	12		hsa-miR-874-5p	60	4
hsa-miR-4661-5p	226	15		hsa-miR-100-3p	167	11		hsa-miR-3177-3p	60	4
hsa-miR-3942-5p	223	10		hsa-miR-708-5p	166	6		hsa-miR-548i	60	3
hsa-miR-654-3p	223	15		hsa-miR-6803-3p	164	12		hsa-miR-182-3p	59	4
hsa-miR-331-5p	222	17		hsa-miR-2115-5p	163	11		hsa-miR-103a-2-5p	59	4
hsa-miR-326	222	20		hsa-miR-1538	162	13		hsa-miR-548s	58	3
hsa-miR-449c-5p	220	14		hsa-miR-2277-3p	160	14		hsa-miR-222-5p	58	3
hsa-miR-7704	217	19		hsa-miR-4742-3p	159	12		hsa-miR-448	58	2
hsa-miR-6716-3p	215	15		hsa-miR-197-5p	159	11		hsa-miR-3130-5p	58	2
hsa-miR-152-5p	215	17		hsa-miR-4661-5p	155	12		hsa-miR-519d-3p	57	2
hsa-miR-150-3p	215	15		hsa-miR-652-5p	155	12		hsa-miR-29a-5p	56	3
hsa-miR-664b-5p	215	12		hsa-miR-545-5p	155	10		hsa-miR-520f-3p	56	3
hsa-miR-4512	210	12		hsa-miR-550a-3p	150	9		hsa-miR-3129-5p	56	2
hsa-miR-132-5p	210	11		hsa-miR-524-3p	149	13		hsa-miR-6734-5p	56	3
hsa-miR-5699-5p	209	16		hsa-miR-7704	149	12		hsa-miR-3130-3p	55	2
hsa-miR-671-5p	208	12		hsa-miR-1910-5p	149	10		hsa-miR-6514-5p	55	3
hsa-miR-874-5p	207	17		hsa-miR-3607-3p	148	8		hsa-miR-1238-3p	55	2
hsa-miR-3664-3p	207	15		hsa-miR-874-5p	147	13		hsa-let-7f-1-3p	54	4
hsa-miR-1537-5p	205	5		hsa-miR-627-5p	147	10		hsa-miR-296-3p	54	4
hsa-miR-1343-3p	204	19		hsa-miR-149-5p	144	12		hsa-miR-1254	54	3
hsa-miR-6503-5p	204	7		hsa-miR-619-5p	143	10		hsa-miR-200c-5p	53	3
hsa-miR-548am-5p	202	12		hsa-miR-3202	143	7		hsa-miR-520d-3p	53	3
hsa-miR-182-3p	200	13		hsa-miR-1286	142	13		hsa-miR-3678-5p	53	1
hsa-miR-2277-3p	200	17		hsa-miR-4679	141	12		hsa-miR-187-5p	52	3
hsa-miR-34c-5p	199	4		hsa-miR-548au-5p	141	10		hsa-miR-3653	52	3
hsa-miR-548c-5p	197	12		hsa-miR-182-3p	141	9		hsa-miR-5096	52	4
hsa-miR-548o-5p	197	12		hsa-miR-5001-3p	140	14		hsa-miR-338-5p	51	2
hsa-miR-4645-3p	196	5		hsa-miR-1268b	140	11		hsa-miR-7703	51	4
hsa-miR-10a-3p	195	9		hsa-miR-1268a	140	11		hsa-miR-4482-3p	50	2
hsa-miR-2115-5p	194	13		hsa-miR-6740-5p	139	10		hsa-let-7e-3p	50	3
hsa-miR-218-1-3p	194	11		hsa-miR-3617-5p	139	8		hsa-miR-5706	50	2
hsa-miR-618	192	5		hsa-miR-6852-5p	139	6		hsa-miR-636	49	2
hsa-miR-1538	188	17		hsa-miR-6851-5p	136	12		hsa-miR-520g-3p	49	2
hsa-miR-203b-3p	188	13		hsa-miR-3064-5p	135	11		hsa-miR-520h	49	2
hsa-miR-185-5p	188	13		hsa-miR-504-5p	135	5		hsa-miR-4767	49	2
hsa-miR-1262	188	14		hsa-miR-671-5p	134	8		hsa-miR-581	48	2
hsa-miR-197-5p	187	13		hsa-miR-26a-2-3p	133	9		hsa-miR-196b-3p	48	4
hsa-miR-4679	187	15		hsa-miR-3940-3p	132	11		hsa-miR-3613-3p	47	3
hsa-miR-1286	187	15		hsa-miR-576-3p	131	9		hsa-miR-519c-3p	47	3
hsa-miR-619-5p	187	12		hsa-miR-548q	131	8		hsa-miR-6862-5p	47	1
hsa-miR-7-5p	186	13		hsa-miR-6514-5p	131	8		hsa-miR-1233-3p	47	2
hsa-miR-6777-3p	186	16		hsa-miR-548d-5p	131	5		hsa-miR-4679	46	3
hsa-miR-6514-5p	186	11		hsa-miR-505-5p	130	9		hsa-miR-15b-3p	46	3
hsa-miR-1910-5p	182	11		hsa-miR-548am-5p	129	10		hsa-miR-4800-3p	46	3
hsa-miR-548au-5p	182	12		hsa-miR-548c-5p	129	10		hsa-miR-2355-5p	46	3
hsa-miR-3176	179	11		hsa-miR-548o-5p	129	10		hsa-miR-6811-5p	46	2
hsa-miR-3620-3p	178	15		hsa-miR-126-3p	128	8		hsa-miR-548az-5p	46	4
hsa-miR-149-5p	175	14		hsa-miR-6777-3p	125	11		hsa-miR-6764-3p	46	2
hsa-miR-760	172	13		hsa-miR-362-5p	125	10		hsa-miR-1286	45	2
hsa-miR-524-3p	170	15		hsa-miR-580-3p	124	8		hsa-miR-409-5p	45	3
hsa-miR-545-5p	169	11		hsa-miR-6806-3p	123	11		hsa-miR-4712-3p	45	4
hsa-miR-100-3p	167	11		hsa-miR-1304-5p	123	10		hsa-miR-619-5p	44	2
hsa-miR-29a-5p	165	12		hsa-miR-627-3p	123	9		hsa-miR-548aw	43	2
hsa-miR-6740-5p	165	11		hsa-miR-3074-3p	122	9		hsa-miR-1273h-5p	43	3
hsa-miR-6816-3p	164	9		hsa-miR-1273h-5p	121	6		hsa-miR-548al	42	3
hsa-miR-362-5p	164	12		hsa-miR-1306-3p	118	9		hsa-miR-4709-5p	42	2
hsa-miR-1273h-5p	164	9		hsa-miR-331-5p	117	11		hsa-miR-6769b-3p	42	2
hsa-miR-520d-3p	162	12		hsa-miR-3944-3p	115	11		hsa-miR-6865-3p	42	3
hsa-miR-505-5p	161	11		hsa-miR-6865-5p	115	8		hsa-miR-548au-5p	41	2
hsa-miR-15b-3p	159	14		hsa-miR-6741-3p	114	9		hsa-miR-3136-5p	41	1
hsa-miR-3202	159	9		hsa-miR-1343-3p	113	13		hsa-miR-3144-3p	41	3
hsa-miR-6747-3p	158	13		hsa-miR-15b-3p	113	11		hsa-miR-6087	41	4
hsa-miR-4638-3p	157	12		hsa-miR-381-3p	113	9		hsa-miR-153-3p	40	2
hsa-miR-3617-5p	157	9		hsa-miR-664b-5p	112	9		hsa-miR-2277-3p	40	3
hsa-miR-6862-5p	156	11		hsa-miR-185-5p	112	8		hsa-miR-6762-3p	40	4
hsa-miR-652-5p	155	12		hsa-miR-449c-5p	112	7		hsa-miR-92b-5p	40	2
hsa-miR-6729-5p	154	11		hsa-miR-3651	110	9		hsa-miR-518e-5p	40	2
hsa-miR-3074-3p	154	11		hsa-miR-10a-3p	110	6		hsa-miR-519b-5p	40	2
hsa-miR-4664-3p	153	10		hsa-miR-6862-5p	109	10		hsa-miR-519c-5p	40	2
hsa-miR-548s	153	12		hsa-miR-29a-5p	109	9		hsa-miR-522-5p	40	2
hsa-miR-3607-3p	153	9		hsa-miR-520d-3p	109	9		hsa-miR-523-5p	40	2
hsa-miR-548d-5p	151	7		hsa-miR-625-5p	109	5		hsa-miR-3928-3p	40	3
hsa-miR-627-3p	151	12		hsa-miR-548al	107	9		hsa-miR-326	39	5
hsa-miR-448	151	10		hsa-miR-744-3p	107	7		hsa-miR-19a-5p	39	2
hsa-miR-3130-5p	151	9		hsa-miR-196a-3p	106	8		hsa-miR-362-5p	39	2
hsa-miR-548q	150	9		hsa-miR-6716-3p	105	7		hsa-miR-3660	39	2
hsa-miR-548al	149	12		hsa-miR-3159	105	6		hsa-miR-3918	38	2
hsa-miR-6770-3p	149	12		hsa-miR-548ay-5p	105	5		hsa-miR-5092	38	1
hsa-miR-410-3p	147	9		hsa-miR-152-5p	103	11		hsa-miR-6502-5p	37	1
hsa-miR-519a-5p	145	12		hsa-miR-153-3p	102	10		hsa-miR-3654	37	2
hsa-miR-153-3p	142	12		hsa-miR-3622a-3p	100	8		hsa-miR-4757-5p	36	2
hsa-miR-409-5p	141	11		hsa-miR-218-1-3p	100	7		hsa-miR-450a-5p	36	2
hsa-miR-6755-5p	141	8		hsa-miR-3620-3p	99	10		hsa-miR-1285-5p	36	1
hsa-miR-26a-2-3p	140	10		hsa-miR-4732-3p	97	4		hsa-miR-188-5p	36	3
hsa-miR-6865-5p	139	10		hsa-miR-7848-3p	97	1		hsa-miR-6805-3p	36	1
hsa-miR-7703	139	9		hsa-miR-409-5p	96	8		hsa-miR-6793-3p	35	2
hsa-miR-518a-3p	139	10		hsa-miR-517c-3p	96	7		hsa-miR-3687	35	3
hsa-miR-493-5p	138	10		hsa-miR-3928-3p	95	11		hsa-miR-184	34	2
hsa-miR-6851-5p	136	12		hsa-miR-6868-3p	95	10		hsa-miR-6503-3p	34	2
hsa-miR-3064-5p	135	11		hsa-miR-548s	95	9		hsa-miR-6515-5p	34	2
hsa-miR-3928-3p	135	14		hsa-miR-4434	95	3		hsa-miR-6753-3p	34	1
hsa-let-7e-3p	134	12		hsa-miR-4638-3p	93	9		hsa-miR-4802-5p	34	2
hsa-miR-200c-5p	133	12		hsa-miR-448	93	8		hsa-miR-3939	34	2
hsa-miR-1306-3p	133	11		hsa-miR-190a-3p	93	7		hsa-miR-3613-5p	33	3
hsa-miR-1304-5p	132	11		hsa-miR-518e-3p	93	7		hsa-miR-1910-5p	33	1
hsa-miR-576-3p	131	9		hsa-miR-3130-5p	93	7		hsa-miR-518e-3p	33	2
hsa-miR-517c-3p	129	9		hsa-miR-654-3p	92	9		hsa-miR-6868-3p	33	2
hsa-miR-6868-3p	128	12		hsa-miR-4512	92	7		hsa-miR-517c-3p	33	2
hsa-miR-103a-2-5p	128	11		hsa-miR-499a-3p	92	7		hsa-miR-4488	33	2
hsa-miR-126-3p	128	8		hsa-miR-184	91	4		hsa-miR-3691-5p	32	3
hsa-miR-520g-3p	128	8		hsa-miR-6840-5p	90	8		hsa-miR-3942-5p	32	2
hsa-miR-518e-3p	126	9		hsa-miR-6816-3p	90	5		hsa-miR-3074-3p	32	2
hsa-miR-1273d	126	9		hsa-miR-624-5p	89	8		hsa-miR-3622a-5p	32	3
hsa-miR-548ay-5p	125	7		hsa-miR-1275	88	8		hsa-miR-149-5p	31	2
hsa-miR-184	125	6		hsa-miR-3190-3p	88	6		hsa-let-7c-3p	31	4
hsa-miR-580-3p	124	8		hsa-miR-5000-3p	88	6		hsa-miR-505-5p	31	2
hsa-miR-6806-3p	123	11		hsa-miR-7703	88	5		hsa-miR-2115-5p	31	2
hsa-miR-3944-3p	122	13		hsa-miR-211-5p	88	1		hsa-miR-3133	31	4
hsa-miR-625-5p	120	6		hsa-miR-219b-3p	87	7		hsa-miR-548at-5p	31	2
hsa-miR-6793-3p	119	10		hsa-miR-5091	86	8		hsa-miR-3661	30	3
hsa-miR-3144-3p	119	11		hsa-miR-4786-5p	86	8		hsa-miR-3188	30	2
hsa-miR-3651	116	10		hsa-miR-4435	86	7		hsa-miR-4676-3p	30	1
hsa-miR-5699-3p	116	7		hsa-miR-4757-3p	85	8		hsa-miR-1244	29	2
hsa-miR-196b-3p	114	11		hsa-let-7e-3p	84	9		hsa-miR-5699-5p	29	2
hsa-miR-499a-3p	114	9		hsa-miR-6793-3p	84	8		hsa-miR-500b-3p	29	2
hsa-miR-92b-5p	111	9		hsa-miR-6729-5p	84	8		hsa-miR-4665-3p	29	1
hsa-miR-1273g-3p	109	7		hsa-miR-4753-5p	83	8		hsa-miR-2114-3p	29	2
hsa-miR-5706	109	7		hsa-miR-556-5p	83	8		hsa-miR-6810-3p	29	2
hsa-miR-7848-3p	108	2		hsa-miR-519a-5p	83	7		hsa-miR-20a-3p	29	2
hsa-miR-520f-3p	107	8		hsa-miR-642a-3p	82	6		hsa-miR-6874-3p	29	3
hsa-miR-19a-5p	107	7		hsa-miR-194-3p	82	2		hsa-miR-6817-3p	29	2
hsa-miR-744-3p	107	7		hsa-miR-362-3p	81	8		hsa-miR-3609	28	3
hsa-miR-3622a-3p	107	10		hsa-miR-4738-3p	81	6		hsa-miR-197-5p	28	2
hsa-miR-6864-5p	107	6		hsa-miR-200c-5p	80	9		hsa-miR-627-3p	28	3
hsa-miR-3159	107	7		hsa-miR-199a-5p	80	6		hsa-miR-186-3p	28	2
hsa-miR-196a-3p	106	8		hsa-miR-7976	80	5		hsa-miR-4682	28	1
hsa-miR-6811-5p	103	7		hsa-miR-6773-5p	79	7		hsa-miR-6886-5p	28	2
hsa-miR-622	103	6		hsa-miR-520g-3p	79	6		hsa-miR-4660	27	2
hsa-miR-3163	102	7		hsa-miR-3144-3p	78	8		hsa-miR-6890-5p	27	1
hsa-miR-6762-3p	100	11		hsa-miR-873-5p	77	8		hsa-miR-6751-3p	27	1
hsa-miR-5000-3p	99	7		hsa-miR-138-5p	77	3		hsa-miR-3194-5p	27	2
hsa-miR-6865-3p	99	8		hsa-miR-4511	77	3		hsa-miR-24-1-5p	26	2
hsa-miR-219b-3p	99	8		hsa-miR-1260a	74	8		hsa-let-7g-3p	26	3
hsa-miR-3622a-5p	99	9		hsa-miR-6772-3p	74	6		hsa-miR-520c-3p	26	1
hsa-miR-556-5p	98	10		hsa-miR-4687-5p	74	5		hsa-miR-1538	26	4
hsa-miR-4800-3p	97	8		hsa-miR-518a-3p	73	6		hsa-miR-6740-5p	26	1
hsa-miR-4732-3p	97	4		hsa-miR-449a	72	6		hsa-miR-6779-3p	26	1
hsa-miR-20a-3p	97	9		hsa-miR-488-3p	71	7		hsa-miR-4706	26	1
hsa-miR-4482-3p	96	6		hsa-miR-92b-5p	71	7		hsa-miR-6796-5p	26	2
hsa-miR-3188	96	7		hsa-miR-3121-3p	70	5		hsa-miR-3116	26	2
hsa-miR-362-3p	95	10		hsa-miR-6747-3p	69	8		hsa-miR-548a-3p	25	1
hsa-miR-4434	95	3		hsa-miR-103a-2-5p	69	7		hsa-miR-3664-3p	25	2
hsa-miR-3190-3p	94	7		hsa-miR-20a-3p	68	7		hsa-miR-6821-3p	25	1
hsa-miR-190a-3p	93	7		hsa-miR-19a-5p	68	5		hsa-miR-3684	25	1
hsa-miR-4435	93	8		hsa-miR-3160-3p	67	7		hsa-miR-7155-3p	25	2
hsa-miR-624-5p	93	9		hsa-miR-3622a-5p	67	6		hsa-miR-6836-5p	25	1
hsa-miR-1244	92	7		hsa-miR-1246	67	5		hsa-miR-34c-5p	25	1
hsa-miR-6515-5p	92	7		hsa-miR-548n	67	4		hsa-miR-7151-3p	25	1
hsa-miR-6840-5p	90	8		hsa-miR-6770-3p	66	7		hsa-miR-6508-3p	25	1
hsa-miR-1275	88	8		hsa-miR-196b-3p	66	7		hsa-miR-769-3p	24	2
hsa-miR-548ao-3p	88	3		hsa-miR-3188	66	5		hsa-miR-450b-5p	24	1
hsa-miR-3138	88	5		hsa-miR-548b-5p	65	4		hsa-miR-6865-5p	24	2
hsa-miR-636	88	6		hsa-miR-1249	65	3		hsa-miR-3138	24	1
hsa-miR-3687	87	10		hsa-miR-4772-3p	65	2		hsa-miR-371a-5p	24	1
hsa-miR-6773-5p	87	8		hsa-miR-3919	64	6		hsa-miR-1255b-5p	24	2
hsa-miR-4687-5p	87	7		hsa-miR-6845-5p	64	5		hsa-miR-4640-5p	24	2
hsa-miR-518e-5p	87	6		hsa-miR-3138	64	4		hsa-miR-6780a-5p	24	1
hsa-miR-519b-5p	87	6		hsa-miR-2116-5p	63	7		hsa-miR-29b-1-5p	24	1
hsa-miR-519c-5p	87	6		hsa-miR-1244	63	5		hsa-miR-4448	24	2
hsa-miR-522-5p	87	6		hsa-miR-590-5p	63	5		hsa-miR-4762-5p	23	1
hsa-miR-523-5p	87	6		hsa-miR-1277-3p	63	5		hsa-miR-6751-5p	23	2
hsa-miR-5010-3p	87	5		hsa-miR-6717-5p	63	5		hsa-miR-98-3p	23	2
hsa-miR-5091	86	8		hsa-miR-500a-5p	62	6		hsa-miR-139-5p	23	1
hsa-miR-3136-5p	86	7		hsa-miR-500b-5p	62	6		hsa-miR-1180-5p	23	2
hsa-miR-4786-5p	86	8		hsa-miR-873-3p	61	6		hsa-miR-3622b-3p	22	2
hsa-miR-3133	86	9		hsa-miR-455-3p	61	4		hsa-miR-499a-3p	22	2
hsa-miR-519d-3p	86	5		hsa-miR-4664-3p	60	7		hsa-miR-518f-3p	22	1
hsa-miR-4757-3p	85	8		hsa-miR-548ab	60	7		hsa-miR-943	22	2
hsa-miR-4698	85	5		hsa-miR-6762-3p	60	7		hsa-miR-6848-5p	22	1
hsa-miR-4753-5p	83	8		hsa-miR-136-3p	59	6		hsa-miR-6516-3p	21	2
hsa-miR-138-5p	83	4		hsa-miR-5706	59	5		hsa-miR-6847-5p	21	2
hsa-miR-449a	82	7		hsa-miR-6748-5p	59	5		hsa-miR-524-3p	21	2
hsa-miR-6772-3p	82	7		hsa-miR-526b-5p	59	4		hsa-miR-6757-3p	21	2
hsa-miR-1260a	82	9		hsa-miR-1278	59	3		hsa-miR-6801-3p	21	1
hsa-miR-642a-3p	82	6		hsa-miR-3176	58	6		hsa-miR-3199	21	1
hsa-miR-194-3p	82	2		hsa-miR-4467	58	6		hsa-miR-6503-5p	21	1
hsa-miR-4738-3p	81	6		hsa-miR-6515-5p	58	5		hsa-miR-6821-5p	21	2
hsa-miR-3129-5p	81	4		hsa-miR-5695	58	5		hsa-miR-134-5p	21	1
hsa-miR-4511	81	4		hsa-miR-6811-5p	57	5		hsa-miR-548d-5p	20	2
hsa-miR-3661	80	8		hsa-miR-6749-3p	57	5		hsa-miR-548ay-5p	20	2
hsa-miR-199a-5p	80	6		hsa-miR-6865-3p	57	5		hsa-miR-5683	20	2
hsa-miR-581	80	5		hsa-miR-6718-5p	57	5		hsa-miR-582-5p	20	1
hsa-miR-7976	80	5		hsa-miR-660-3p	57	4		hsa-miR-4763-3p	20	1
hsa-miR-3622b-3p	77	8		hsa-miR-5683	56	5		hsa-miR-5004-5p	20	1
hsa-miR-873-5p	77	8		hsa-miR-3622b-3p	55	6		hsa-miR-4796-5p	20	1
hsa-miR-3160-3p	77	8		hsa-miR-3133	55	5		hsa-miR-6761-3p	20	1
hsa-miR-6874-3p	77	8		hsa-miR-6733-5p	54	7		hsa-miR-4658	20	2
hsa-miR-5683	76	7		hsa-miR-4777-3p	54	5		hsa-miR-188-3p	20	1
hsa-miR-548aw	76	5		hsa-miR-4515	54	4		hsa-miR-600	20	1
hsa-miR-3918	76	5		hsa-miR-5684	53	6		hsa-miR-3183	20	1
hsa-miR-4767	76	6		hsa-miR-8072	53	6		hsa-miR-32-3p	19	2
hsa-miR-488-3p	75	8		hsa-miR-3936	53	5		hsa-miR-424-3p	19	1
hsa-miR-3678-5p	74	2		hsa-miR-410-3p	53	4		hsa-miR-132-5p	19	2
hsa-miR-1285-5p	74	4		hsa-miR-587	53	3		hsa-miR-548q	19	1
hsa-miR-6890-5p	73	4		hsa-miR-3687	52	7		hsa-miR-6813-3p	19	1
hsa-miR-3919	73	7		hsa-miR-760	52	6		hsa-miR-6884-3p	19	1
hsa-miR-518f-3p	73	6		hsa-miR-4661-3p	52	4		hsa-miR-4758-3p	19	1
hsa-miR-98-3p	73	6		hsa-miR-520f-3p	51	5		hsa-miR-3617-5p	18	1
hsa-miR-188-5p	73	7		hsa-miR-4800-3p	51	5		hsa-miR-145-5p	18	1
hsa-miR-4712-3p	72	6		hsa-miR-518f-3p	51	5		hsa-miR-1294	18	1
hsa-miR-1233-3p	72	5		hsa-miR-3661	50	5		hsa-miR-6756-3p	18	1
hsa-miR-548n	72	5		hsa-miR-98-3p	50	4		hsa-miR-6824-3p	18	1
hsa-miR-6796-5p	71	5		hsa-miR-136-5p	49	2		hsa-miR-3925-5p	18	1
hsa-miR-526b-5p	71	5		hsa-miR-493-5p	48	5		hsa-miR-6818-3p	18	2
hsa-miR-3121-3p	70	5		hsa-miR-3616-5p	48	5		hsa-miR-6791-5p	18	2
hsa-miR-6734-5p	70	5		hsa-miR-6874-3p	48	5		hsa-miR-3135a	18	1
hsa-miR-3684	69	5		hsa-miR-5009-5p	48	4		hsa-miR-6873-3p	17	1
hsa-miR-2116-5p	69	8		hsa-miR-6885-5p	48	4		hsa-miR-129-5p	17	1
hsa-miR-587	69	4		hsa-miR-301a-5p	48	3		hsa-miR-6800-3p	17	1
hsa-miR-548ab	68	8		hsa-miR-6818-3p	48	2		hsa-miR-3202	16	2
hsa-miR-548at-5p	68	5		hsa-miR-3155a	48	1		hsa-miR-3155a	16	1
hsa-miR-1246	67	5		hsa-miR-548w	47	6		hsa-miR-6802-3p	16	1
hsa-miR-6886-5p	67	6		hsa-miR-5094	47	4		hsa-miR-1262	16	3
hsa-miR-6748-5p	66	6		hsa-miR-3157-3p	47	4		hsa-miR-587	16	1
hsa-miR-1238-3p	66	3		hsa-miR-518e-5p	47	4		hsa-miR-525-5p	16	1
hsa-miR-6818-3p	66	4		hsa-miR-519b-5p	47	4		hsa-miR-6743-3p	16	1
hsa-miR-186-3p	65	7		hsa-miR-519c-5p	47	4		hsa-miR-7109-5p	16	1
hsa-miR-548b-5p	65	4		hsa-miR-522-5p	47	4		hsa-miR-1306-3p	15	2
hsa-miR-4772-3p	65	2		hsa-miR-523-5p	47	4		hsa-miR-519d-5p	15	1
hsa-miR-1249	65	3		hsa-miR-106a-5p	47	4		hsa-miR-4687-3p	15	1
hsa-miR-520h	65	4		hsa-miR-676-3p	47	4		hsa-miR-4748	15	1
hsa-miR-3155a	64	2		hsa-miR-1292-5p	46	6		hsa-miR-556-5p	15	2
hsa-miR-5695	64	6		hsa-miR-3616-3p	46	5		hsa-miR-4707-3p	15	1
hsa-miR-6845-5p	64	5		hsa-miR-144-3p	46	5		hsa-miR-5189-5p	15	1
hsa-miR-590-5p	63	5		hsa-miR-4482-3p	46	4		hsa-miR-6826-5p	15	1
hsa-miR-1277-3p	63	5		hsa-miR-205-3p	46	4		hsa-miR-362-3p	14	2
hsa-miR-6717-5p	63	5		hsa-miR-6890-5p	46	3		hsa-miR-219a-5p	14	1
hsa-miR-500a-5p	62	6		hsa-miR-3136-5p	45	6		hsa-miR-545-5p	14	1
hsa-miR-500b-5p	62	6		hsa-miR-122-5p	45	4		hsa-miR-488-5p	14	1
hsa-miR-3654	62	5		hsa-miR-6796-5p	45	3		hsa-miR-4738-5p	14	1
hsa-miR-6817-3p	62	4		hsa-miR-3684	44	4		hsa-miR-5001-5p	13	2
hsa-miR-4777-3p	61	6		hsa-miR-5699-3p	44	4		hsa-miR-4687-5p	13	2
hsa-miR-4515	61	5		hsa-miR-133a-3p	44	3		hsa-miR-3913-3p	13	1
hsa-miR-873-3p	61	6		hsa-miR-653-5p	44	3		hsa-miR-432-5p	13	1
hsa-miR-455-3p	61	4		hsa-miR-4670-3p	44	3		hsa-miR-382-5p	13	1
hsa-miR-548a-3p	60	4		hsa-miR-6730-5p	44	3		hsa-miR-6795-5p	13	1
hsa-miR-1278	60	4		hsa-miR-1537-3p	44	2		hsa-miR-1229-3p	12	1
hsa-miR-5009-5p	59	5		hsa-miR-6884-5p	43	6		hsa-miR-504-3p	12	1
hsa-miR-4802-5p	59	6		hsa-miR-6761-5p	43	4		hsa-miR-219b-3p	12	1
hsa-miR-3199	59	3		hsa-miR-6755-5p	43	4		hsa-miR-526b-5p	12	1
hsa-miR-136-3p	59	6		hsa-miR-4423-3p	43	3		hsa-miR-4641	12	1
hsa-miR-4467	58	6		hsa-miR-542-5p	43	2		hsa-miR-498	12	1
hsa-miR-6764-3p	58	4		hsa-miR-4727-3p	43	1		hsa-miR-6733-3p	12	1
hsa-miR-4658	58	5		hsa-miR-6886-3p	42	6		hsa-miR-6766-3p	12	1
hsa-miR-660-3p	57	4		hsa-miR-3180-3p	42	5		hsa-miR-6511a-5p	11	2
hsa-miR-6821-3p	57	4		hsa-miR-3180	42	5		hsa-miR-6511b-5p	11	2
hsa-miR-6749-3p	57	5		hsa-miR-3611	42	5		hsa-miR-6726-3p	11	1
hsa-miR-6718-5p	57	5		hsa-miR-766-5p	42	4		hsa-miR-625-5p	11	1
hsa-miR-3936	55	6		hsa-miR-6786-3p	42	4		hsa-miR-5009-5p	11	1
hsa-miR-6087	55	6		hsa-miR-7846-3p	42	3		hsa-miR-4721	11	1
hsa-miR-3157-3p	54	5		hsa-miR-616-3p	42	3		hsa-miR-203b-3p	11	2
hsa-miR-6733-5p	54	7		hsa-miR-6511a-5p	41	5		hsa-miR-6510-5p	11	1
hsa-miR-188-3p	54	4		hsa-miR-6511b-5p	41	5		hsa-miR-487b-3p	11	1
hsa-miR-676-3p	54	5		hsa-miR-5002-5p	41	3		hsa-miR-5000-3p	11	1
hsa-miR-5684	53	6		hsa-miR-548u	41	3		hsa-miR-7848-3p	11	1
hsa-miR-488-5p	53	5		hsa-miR-4717-3p	41	3		hsa-miR-3124-5p	11	1
hsa-miR-8072	53	6		hsa-miR-6864-5p	40	3		hsa-miR-6746-3p	11	1
hsa-miR-7155-3p	53	5		hsa-miR-135b-5p	40	3		hsa-miR-4446-5p	11	1
hsa-miR-6511a-5p	52	7		hsa-miR-6774-5p	40	2		hsa-miR-15a-3p	11	1
hsa-miR-6511b-5p	52	7		hsa-miR-488-5p	39	4		hsa-miR-1226-3p	10	1
hsa-miR-6884-5p	52	7		hsa-miR-636	39	4		hsa-miR-3160-3p	10	1
hsa-miR-205-3p	52	5		hsa-miR-6886-5p	39	4		hsa-miR-449a	10	1
hsa-miR-4661-3p	52	4		hsa-miR-4796-3p	39	3		hsa-miR-145-3p	10	1
hsa-miR-4757-5p	50	4		hsa-miR-592	39	3		hsa-miR-4504	10	1
hsa-miR-653-5p	50	4		hsa-miR-485-5p	38	5		hsa-miR-485-5p	10	1
hsa-miR-616-3p	50	4		hsa-miR-4802-3p	38	4		hsa-miR-6884-5p	9	1
hsa-miR-301a-5p	50	4		hsa-miR-3918	38	3		hsa-miR-3919	9	1
hsa-miR-4660	49	5		hsa-miR-4658	38	3		hsa-miR-7111-3p	9	1
hsa-miR-4676-3p	49	2		hsa-miR-1285-5p	38	3		hsa-miR-1304-5p	9	1
hsa-miR-136-5p	49	2		hsa-miR-489-3p	38	3		hsa-miR-424-5p	9	1
hsa-miR-6786-3p	49	5		hsa-miR-3199	38	2		hsa-miR-4751	9	1
hsa-miR-3616-5p	48	5		hsa-miR-34b-5p	38	1		hsa-miR-4750-3p	9	1
hsa-miR-6885-5p	48	4		hsa-miR-186-3p	37	5		hsa-miR-6893-5p	9	1
hsa-miR-4709-5p	48	3		hsa-miR-6721-5p	37	5		hsa-miR-4700-3p	9	1
hsa-miR-485-5p	48	6		hsa-miR-3163	37	4		hsa-miR-6773-5p	8	1
hsa-miR-5094	47	4		hsa-miR-6513-3p	37	4		hsa-miR-548ab	8	1
hsa-miR-548w	47	6		hsa-miR-188-5p	37	4		hsa-miR-6772-3p	8	1
hsa-miR-4682	47	3		hsa-miR-548at-5p	37	3		hsa-miR-1260a	8	1
hsa-miR-106a-5p	47	4		hsa-miR-4743-5p	37	3		hsa-miR-520a-5p	8	1
hsa-miR-3116	47	4		hsa-miR-6797-5p	37	2		hsa-miR-616-3p	8	1
hsa-miR-7151-3p	47	4		hsa-miR-1247-3p	36	3		hsa-miR-3614-3p	8	1
hsa-miR-6757-3p	46	5		hsa-miR-6814-3p	36	3		hsa-miR-570-3p	8	1
hsa-miR-1292-5p	46	6		hsa-miR-629-3p	36	3		hsa-miR-4436a	8	1
hsa-miR-3616-3p	46	5		hsa-miR-643	36	3		hsa-miR-1224-5p	8	1
hsa-miR-6886-3p	46	7		hsa-miR-548a-3p	35	3		hsa-miR-1225-3p	8	1
hsa-miR-144-3p	46	5		hsa-miR-4671-5p	35	3		hsa-miR-1277-5p	7	1
hsa-miR-3194-5p	46	4		hsa-miR-622	35	2		hsa-miR-455-5p	7	1
hsa-miR-769-3p	45	5		hsa-miR-4791	35	2		hsa-miR-3157-3p	7	1
hsa-miR-219a-5p	45	5		hsa-miR-6887-5p	34	4		hsa-miR-4777-3p	7	1
hsa-miR-3180-3p	45	6		hsa-miR-188-3p	34	3		hsa-miR-26a-2-3p	7	1
hsa-miR-3180	45	6		hsa-let-7a-2-3p	33	3		hsa-miR-4435	7	1
hsa-miR-4796-5p	45	4		hsa-miR-548aw	33	3		hsa-miR-524-5p	7	1
hsa-miR-122-5p	45	4		hsa-miR-487b-3p	33	3		hsa-miR-4515	7	1
hsa-miR-5001-5p	44	6		hsa-miR-556-3p	33	2		hsa-miR-3622a-3p	7	2
hsa-miR-7846-3p	44	4		hsa-miR-6817-3p	33	2		hsa-miR-378g	7	6
hsa-miR-519d-5p	44	3		hsa-miR-3146	33	2		hsa-miR-3944-3p	7	2
hsa-miR-6873-3p	44	4		hsa-miR-6726-3p	32	4		hsa-miR-6748-5p	7	1
hsa-miR-29b-1-5p	44	4		hsa-miR-581	32	3		hsa-miR-6786-3p	7	1
hsa-miR-487b-3p	44	4		hsa-miR-6821-3p	32	3		hsa-miR-373-3p	7	1
hsa-miR-133a-3p	44	3		hsa-miR-4999-5p	32	3		hsa-miR-6501-5p	7	1
hsa-miR-4748	44	3		hsa-miR-373-3p	32	3		hsa-miR-6809-5p	7	1
hsa-miR-1537-3p	44	2		hsa-miR-5001-5p	31	4		hsa-miR-676-3p	7	1
hsa-miR-4670-3p	44	3		hsa-miR-219a-5p	31	4		hsa-miR-154-5p	7	1
hsa-miR-6730-5p	44	3		hsa-miR-4741	31	4		hsa-miR-6799-3p	7	1
hsa-miR-6761-5p	43	4		hsa-miR-548aq-3p	31	4		hsa-miR-3622b-5p	7	1
hsa-miR-6726-3p	43	5		hsa-miR-6780b-3p	31	3		hsa-miR-4665-5p	7	1
hsa-miR-6780a-5p	43	4		hsa-miR-548ac	31	2		hsa-miR-6516-5p	6	1
hsa-miR-4727-3p	43	1		hsa-miR-548ak	30	4		hsa-miR-3651	6	1
hsa-miR-4423-3p	43	3		hsa-miR-3125	30	3		hsa-miR-6895-3p	6	1
hsa-miR-542-5p	43	2		hsa-miR-6805-5p	30	3		hsa-miR-3150b-3p	6	1
hsa-miR-943	43	3		hsa-miR-6510-5p	30	3		hsa-miR-3190-3p	6	1
hsa-miR-520c-3p	42	3		hsa-miR-3648	30	3		hsa-miR-138-5p	6	1
hsa-miR-4802-3p	42	5		hsa-miR-492	30	3		hsa-miR-205-3p	6	1
hsa-miR-3611	42	5		hsa-miR-449b-5p	29	4		hsa-miR-6735-3p	6	1
hsa-miR-766-5p	42	4		hsa-miR-4724-5p	29	4		hsa-miR-2116-5p	6	1
hsa-miR-2114-3p	42	4		hsa-miR-519d-3p	29	3		hsa-miR-5695	6	1
hsa-miR-6769b-3p	42	2		hsa-miR-7113-3p	29	2		hsa-miR-653-5p	6	1
hsa-miR-3939	42	3		hsa-miR-519d-5p	29	2		hsa-miR-542-3p	6	1
hsa-miR-5002-5p	41	3		hsa-miR-4748	29	2		hsa-miR-502-5p	6	1
hsa-miR-548u	41	3		hsa-miR-6859-3p	29	2		hsa-miR-3945	6	1
hsa-miR-6510-5p	41	4		hsa-miR-1273g-3p	28	4		hsa-miR-7702	6	1
hsa-miR-4717-3p	41	3		hsa-miR-4742-5p	28	4		hsa-miR-3607-3p	5	1
hsa-miR-525-5p	41	3		hsa-miR-545-3p	28	4		hsa-miR-548n	5	1
hsa-miR-371a-5p	40	2		hsa-miR-1976	28	3		hsa-miR-2355-3p	5	1
hsa-miR-6810-3p	40	4		hsa-miR-7155-3p	28	3		hsa-miR-509-3p	5	1
hsa-miR-6774-5p	40	2		hsa-miR-548j-5p	28	3		hsa-miR-6793-5p	5	1
hsa-miR-135b-5p	40	3		hsa-miR-369-3p	28	2		hsa-miR-1228-3p	5	1
hsa-miR-4796-3p	39	3		hsa-miR-4729	28	2		hsa-miR-5581-3p	5	1
hsa-miR-592	39	3		hsa-miR-20b-5p	28	2		hsa-miR-548j-3p	5	1
hsa-miR-373-3p	39	4		hsa-miR-1273d	27	5		hsa-miR-6764-5p	5	1
hsa-miR-139-5p	39	3		hsa-miR-4767	27	4		hsa-miR-7-5p	4	1
hsa-miR-5092	39	2		hsa-miR-6873-3p	27	3		hsa-miR-488-3p	4	1
hsa-miR-3660	39	2		hsa-miR-4712-3p	27	2		hsa-miR-4670-5p	4	1
hsa-miR-1294	38	4		hsa-miR-551a	27	2		hsa-miR-4802-3p	4	1
hsa-miR-6751-3p	38	2		hsa-miR-4521	27	2		hsa-miR-624-5p	4	1
hsa-miR-6802-3p	38	4		hsa-miR-6853-3p	27	2		hsa-miR-3128	4	1
hsa-miR-34b-5p	38	1		hsa-miR-597-3p	27	2		hsa-miR-378f	4	3
hsa-miR-489-3p	38	3		hsa-miR-548v	27	1		hsa-miR-378i	4	4
hsa-miR-4641	38	3		hsa-miR-6792-5p	27	1		hsa-miR-6886-3p	4	1
hsa-miR-4762-5p	37	2		hsa-miR-6892-5p	26	4		hsa-miR-4511	4	1
hsa-miR-4671-5p	37	4		hsa-miR-1248	26	3		hsa-miR-4423-5p	4	1
hsa-miR-6721-5p	37	5		hsa-miR-520a-5p	26	3		hsa-miR-639	4	1
hsa-miR-6513-3p	37	4		hsa-miR-642b-3p	26	2		hsa-miR-1273f	4	1
hsa-miR-4743-5p	37	3		hsa-miR-7111-3p	26	2		hsa-miR-4667-5p	4	1
hsa-miR-6797-5p	37	2		hsa-miR-548aj-5p	26	2		hsa-miR-6737-3p	4	1
hsa-miR-1247-3p	36	3		hsa-miR-502-5p	26	2		hsa-miR-939-5p	4	1
hsa-miR-6814-3p	36	3		hsa-miR-4641	26	2		hsa-miR-4526	3	1
hsa-miR-629-3p	36	3		hsa-miR-4773	26	1		hsa-miR-3180-3p	3	1
hsa-miR-6805-3p	36	1		hsa-miR-548aa	25	4		hsa-miR-3180	3	1
hsa-miR-643	36	3		hsa-miR-548t-3p	25	4		hsa-miR-1234-3p	3	1
hsa-miR-6508-3p	36	2		hsa-miR-4802-5p	25	4		hsa-miR-371b-5p	3	1
hsa-miR-7111-3p	35	3		hsa-miR-548b-3p	25	3		hsa-miR-3911	3	1
hsa-miR-4791	35	2		hsa-miR-6757-3p	25	3		hsa-miR-5697	3	1
hsa-miR-4488	35	3		hsa-miR-4688	25	3		hsa-miR-501-5p	3	1
hsa-miR-6887-5p	34	4		hsa-miR-550a-3-5p	25	3		hsa-miR-6854-5p	3	1
hsa-miR-6753-3p	34	1		hsa-miR-4796-5p	25	3		hsa-miR-1226-5p	3	1
hsa-miR-520a-5p	34	4		hsa-miR-1233-3p	25	3		hsa-miR-4424	3	1
hsa-miR-24-1-5p	33	4		hsa-miR-642a-5p	25	3		hsa-miR-6500-3p	3	1
hsa-let-7a-2-3p	33	3		hsa-miR-3677-3p	25	3		hsa-miR-1179	3	1
hsa-miR-556-3p	33	2		hsa-miR-3654	25	3		hsa-miR-3917	2	1
hsa-miR-6821-5p	33	4		hsa-miR-3129-5p	25	2		hsa-miR-7846-3p	2	1
hsa-miR-3146	33	2		hsa-miR-4637	25	2		hsa-miR-3685	2	1
hsa-miR-548aq-3p	32	5		hsa-miR-1251-5p	25	2		hsa-miR-4671-5p	2	1
hsa-miR-6824-3p	32	2		hsa-miR-4477b	25	2		hsa-miR-3159	2	1
hsa-miR-4999-5p	32	3		hsa-miR-525-5p	25	2		hsa-miR-4742-5p	2	1
hsa-miR-502-5p	32	3		hsa-miR-5680	24	3		hsa-miR-3652	2	1
hsa-miR-6791-5p	32	3		hsa-miR-34a-3p	24	3		hsa-miR-301a-5p	2	1
hsa-miR-4741	31	4		hsa-miR-3912-5p	24	2		hsa-miR-6860	2	1
hsa-miR-6801-3p	31	2		hsa-miR-4487	24	1		hsa-miR-3936	2	1
hsa-miR-548ac	31	2		hsa-miR-323b-3p	24	1		hsa-miR-1292-3p	2	1
hsa-miR-6780b-3p	31	3		hsa-miR-4677-5p	23	4		hsa-miR-3916	2	1
hsa-miR-134-5p	31	2		hsa-miR-6840-3p	23	3		hsa-miR-4501	2	1
hsa-miR-6746-3p	31	2		hsa-miR-3127-3p	23	3		hsa-miR-4725-5p	2	1
hsa-miR-3125	30	3		hsa-miR-6879-3p	23	2		hsa-miR-6752-5p	2	1
hsa-miR-6805-5p	30	3		hsa-miR-4668-5p	23	1		hsa-miR-4516	2	1
hsa-miR-548ak	30	4		hsa-miR-4660	22	3		hsa-miR-548av-5p	1	1
hsa-miR-4763-3p	30	2		hsa-miR-6802-3p	22	3		hsa-miR-548aq-3p	1	1
hsa-miR-6761-3p	30	2		hsa-miR-7974	22	3		hsa-miR-147a	1	1
hsa-miR-6884-3p	30	3		hsa-miR-7151-3p	22	3		hsa-miR-1278	1	1
hsa-miR-4742-5p	30	5		hsa-miR-4698	22	2		hsa-miR-3944-5p	1	1
hsa-miR-3648	30	3		hsa-miR-6888-3p	22	2		hsa-miR-1273e	1	1
hsa-miR-492	30	3		hsa-miR-6508-5p	22	2		hsa-miR-412-5p	1	1
hsa-miR-449b-5p	29	4		hsa-miR-501-5p	22	2		hsa-miR-6724-5p	1	1
hsa-miR-7113-3p	29	2		hsa-miR-518a-5p	22	2		hsa-miR-3200-5p	1	1
hsa-miR-4665-3p	29	1		hsa-miR-527	22	2		TOTAL READS	81054651	-
hsa-miR-4724-5p	29	4		hsa-miR-937-5p	22	2
hsa-miR-6859-3p	29	2		hsa-miR-6836-3p	22	1
hsa-miR-4758-3p	29	2		hsa-miR-204-3p	22	1
hsa-miR-1976	28	3		hsa-miR-1288-5p	22	1
hsa-miR-1255b-5p	28	3		hsa-miR-299-3p	22	1
hsa-miR-369-3p	28	2		hsa-miR-5701	22	1
hsa-miR-4729	28	2		hsa-miR-769-3p	21	3
hsa-miR-548j-5p	28	3		hsa-miR-5587-3p	21	2
hsa-miR-545-3p	28	4		hsa-miR-345-3p	21	2
hsa-miR-20b-5p	28	2		hsa-miR-4800-5p	21	2
hsa-miR-129-5p	27	2		hsa-miR-3116	21	2
hsa-miR-548v	27	1		hsa-miR-5188	21	2
hsa-miR-551a	27	2		hsa-miR-1228-3p	21	2
hsa-miR-4521	27	2		hsa-miR-3678-5p	21	1
hsa-miR-6853-3p	27	2		hsa-miR-155-3p	21	1
hsa-miR-6792-5p	27	1		hsa-miR-4768-5p	21	1
hsa-miR-597-3p	27	2		hsa-miR-6738-5p	21	1
hsa-miR-1248	26	3		hsa-miR-943	21	1
hsa-miR-642b-3p	26	2		hsa-miR-1294	20	3
hsa-miR-6779-3p	26	1		hsa-miR-29b-1-5p	20	3
hsa-miR-4706	26	1		hsa-miR-548h-3p	20	3
hsa-miR-6892-5p	26	4		hsa-miR-548z	20	3
hsa-miR-548aj-5p	26	2		hsa-miR-3934-5p	20	2
hsa-miR-4773	26	1		hsa-miR-4763-5p	20	1
hsa-miR-3614-3p	26	3		hsa-miR-6746-3p	20	1
hsa-miR-3124-5p	26	3		hsa-miR-214-3p	20	1
hsa-miR-600	26	2		hsa-miR-378f	19	10
hsa-miR-570-3p	26	3		hsa-miR-3128	19	3
hsa-miR-1228-3p	26	3		hsa-miR-6780a-5p	19	3
hsa-miR-548b-3p	25	3		hsa-miR-6866-3p	19	2
hsa-miR-548aa	25	4		hsa-miR-5010-3p	19	2
hsa-miR-548t-3p	25	4		hsa-miR-4682	19	2
hsa-miR-4688	25	3		hsa-miR-663b	19	2
hsa-miR-550a-3-5p	25	3		hsa-miR-16-1-3p	19	2
hsa-miR-378g	25	16		hsa-miR-579-5p	19	2
hsa-miR-6836-5p	25	1		hsa-miR-3194-5p	19	2
hsa-miR-4640-5p	25	3		hsa-miR-6838-5p	19	2
hsa-miR-4637	25	2		hsa-miR-4676-3p	19	1
hsa-miR-642a-5p	25	3		hsa-miR-4657	19	1
hsa-miR-3677-3p	25	3		hsa-miR-1273f	19	1
hsa-miR-1251-5p	25	2		hsa-miR-378g	18	10
hsa-miR-4477b	25	2		hsa-miR-2278	18	2
hsa-miR-501-5p	25	3		hsa-miR-5187-3p	18	2
hsa-miR-432-5p	25	2		hsa-miR-3614-3p	18	2
hsa-miR-6826-5p	25	2		hsa-miR-570-3p	18	2
hsa-miR-5680	24	3		hsa-miR-7111-5p	18	2
hsa-miR-4721	24	2		hsa-miR-146a-3p	18	2
hsa-miR-3912-5p	24	2		hsa-miR-4722-5p	18	1
hsa-miR-34a-3p	24	3		hsa-miR-523-3p	18	1
hsa-miR-4487	24	1		hsa-miR-5702	18	1
hsa-miR-4448	24	2		hsa-miR-6506-3p	18	1
hsa-miR-323b-3p	24	1		hsa-miR-6731-3p	18	1
hsa-miR-3128	23	4		hsa-miR-6799-5p	17	3
hsa-miR-6813-3p	23	2		hsa-miR-4466	17	3
hsa-miR-378f	23	13		hsa-miR-663a	17	3
hsa-miR-4677-5p	23	4		hsa-miR-4526	17	2
hsa-miR-6751-5p	23	2		hsa-miR-6732-3p	17	2
hsa-miR-6879-3p	23	2		hsa-miR-944	17	2
hsa-miR-4668-5p	23	1		hsa-miR-4690-5p	17	2
hsa-miR-6501-5p	23	3		hsa-miR-6877-3p	17	1
hsa-miR-3183	23	2		hsa-miR-6818-5p	17	1
hsa-miR-6840-3p	23	3		hsa-miR-6743-5p	17	1
hsa-miR-3127-3p	23	3		hsa-miR-4667-5p	17	1
hsa-miR-1273f	23	2		hsa-miR-3664-5p	17	1
hsa-miR-1180-5p	23	2		hsa-miR-4670-5p	16	4
hsa-miR-1229-3p	22	4		hsa-miR-520c-3p	16	2
hsa-miR-6836-3p	22	1		hsa-miR-520h	16	2
hsa-miR-6888-3p	22	2		hsa-miR-6883-3p	16	2
hsa-miR-6508-5p	22	2		hsa-miR-6501-5p	16	2
hsa-miR-204-3p	22	1		hsa-miR-139-5p	16	2
hsa-miR-7974	22	3		hsa-miR-548ay-3p	16	2
hsa-miR-1288-5p	22	1		hsa-miR-654-5p	16	2
hsa-miR-518a-5p	22	2		hsa-miR-371a-5p	16	1
hsa-miR-527	22	2		hsa-miR-491-3p	16	1
hsa-miR-299-3p	22	1		hsa-miR-302a-5p	16	1
hsa-miR-937-5p	22	2		hsa-miR-548l	16	1
hsa-miR-5701	22	1		hsa-miR-6757-5p	15	3
hsa-miR-6848-5p	22	1		hsa-miR-3124-5p	15	2
hsa-miR-5587-3p	21	2		hsa-miR-4709-3p	15	2
hsa-miR-345-3p	21	2		hsa-miR-3064-3p	15	1
hsa-miR-155-3p	21	1		hsa-miR-6787-5p	15	1
hsa-miR-4800-5p	21	2		hsa-miR-5689	15	1
hsa-miR-5188	21	2		hsa-miR-4757-5p	14	2
hsa-miR-4768-5p	21	1		hsa-miR-6734-5p	14	2
hsa-miR-6738-5p	21	1		hsa-miR-374c-5p	14	2
hsa-miR-4667-5p	21	2		hsa-miR-4453	14	2
hsa-miR-4526	20	3		hsa-miR-6862-3p	14	2
hsa-miR-4670-5p	20	5		hsa-miR-3652	14	2
hsa-miR-524-5p	20	3		hsa-miR-520d-5p	14	2
hsa-miR-5004-5p	20	1		hsa-miR-6087	14	2
hsa-miR-548h-3p	20	3		hsa-miR-3917	14	1
hsa-miR-548z	20	3		hsa-miR-3685	14	1
hsa-miR-4763-5p	20	1		hsa-miR-4762-5p	14	1
hsa-miR-4751	20	2		hsa-miR-6824-3p	14	1
hsa-miR-3934-5p	20	2		hsa-miR-4680-3p	14	1
hsa-miR-214-3p	20	1		hsa-miR-3191-5p	14	1
hsa-miR-6866-3p	19	2		hsa-miR-3175	14	1
hsa-miR-4657	19	1		hsa-miR-450a-1-3p	14	1
hsa-miR-663b	19	2		hsa-miR-6791-5p	14	1
hsa-miR-16-1-3p	19	2		hsa-miR-4489	14	1
hsa-miR-579-5p	19	2		hsa-miR-6819-3p	13	2
hsa-miR-6838-5p	19	2		hsa-miR-524-5p	13	2
hsa-miR-6895-3p	18	3		hsa-miR-2114-3p	13	2
hsa-miR-2278	18	2		hsa-miR-4520a-3p	13	2
hsa-miR-6756-3p	18	1		hsa-miR-4520b-3p	13	2
hsa-miR-4687-3p	18	2		hsa-miR-1273e	13	2
hsa-miR-4722-5p	18	1		hsa-miR-4721	13	1
hsa-miR-5187-3p	18	2		hsa-miR-383-5p	13	1
hsa-miR-7111-5p	18	2		hsa-miR-548d-3p	13	1
hsa-miR-3925-5p	18	1		hsa-miR-6891-3p	13	1
hsa-miR-523-3p	18	1		hsa-miR-6815-5p	13	1
hsa-miR-146a-3p	18	2		hsa-miR-3200-5p	13	1
hsa-miR-5702	18	1		hsa-miR-518d-5p	13	1
hsa-miR-6506-3p	18	1		hsa-miR-518f-5p	13	1
hsa-miR-6731-3p	18	1		hsa-miR-520c-5p	13	1
hsa-miR-3135a	18	1		hsa-miR-526a	13	1
hsa-miR-6732-3p	17	2		hsa-miR-4633-5p	13	1
hsa-miR-944	17	2		hsa-miR-548av-3p	12	3
hsa-miR-6799-5p	17	3		hsa-miR-6895-3p	12	2
hsa-miR-6877-3p	17	1		hsa-miR-4769-5p	12	2
hsa-miR-4690-5p	17	2		hsa-miR-6764-3p	12	2
hsa-miR-4466	17	3		hsa-miR-6791-3p	12	2
hsa-miR-663a	17	3		hsa-miR-6821-5p	12	2
hsa-miR-6818-5p	17	1		hsa-miR-6867-5p	12	1
hsa-miR-4504	17	2		hsa-miR-676-5p	12	1
hsa-miR-6809-5p	17	2		hsa-miR-1273c	12	1
hsa-miR-6800-3p	17	1		hsa-miR-7854-3p	12	1
hsa-miR-6743-5p	17	1		hsa-miR-4505	12	1
hsa-miR-3664-5p	17	1		hsa-miR-3150a-3p	12	1
hsa-miR-3917	16	2		hsa-miR-377-3p	12	1
hsa-miR-1226-3p	16	3		hsa-miR-432-5p	12	1
hsa-miR-3685	16	2		hsa-miR-548ar-3p	12	1
hsa-miR-491-3p	16	1		hsa-miR-4656	12	1
hsa-miR-302a-5p	16	1		hsa-miR-6810-3p	11	2
hsa-miR-6883-3p	16	2		hsa-miR-6884-3p	11	2
hsa-miR-3652	16	3		hsa-miR-23a-5p	11	2
hsa-miR-548l	16	1		hsa-miR-5088-5p	11	2
hsa-miR-548ay-3p	16	2		hsa-miR-548y	11	1
hsa-miR-654-5p	16	2		hsa-miR-3134	11	1
hsa-miR-6743-3p	16	1		hsa-miR-6751-3p	11	1
hsa-miR-7109-5p	16	1		hsa-miR-6770-5p	11	1
hsa-miR-6757-5p	15	3		hsa-miR-3161	11	1
hsa-miR-3064-3p	15	1		hsa-miR-5697	11	1
hsa-miR-6787-5p	15	1		hsa-miR-1256	11	1
hsa-miR-4709-3p	15	2		hsa-miR-219b-5p	11	1
hsa-miR-5189-5p	15	1		hsa-miR-371b-3p	11	1
hsa-miR-5689	15	1		hsa-miR-1288-3p	11	1
hsa-miR-6516-5p	14	2		hsa-miR-1238-3p	11	1
hsa-miR-504-3p	14	2		hsa-miR-4751	11	1
hsa-miR-4680-3p	14	1		hsa-miR-6508-3p	11	1
hsa-miR-374c-5p	14	2		hsa-miR-1229-3p	10	3
hsa-miR-6735-3p	14	2		hsa-miR-6738-3p	10	2
hsa-miR-4453	14	2		hsa-miR-6875-3p	10	2
hsa-miR-3191-5p	14	1		hsa-miR-6801-3p	10	1
hsa-miR-6862-3p	14	2		hsa-miR-129-5p	10	1
hsa-miR-3175	14	1		hsa-miR-4763-3p	10	1
hsa-miR-450a-1-3p	14	1		hsa-miR-6761-3p	10	1
hsa-miR-5697	14	2		hsa-miR-4749-5p	10	1
hsa-miR-520d-5p	14	2		hsa-miR-6809-5p	10	1
hsa-miR-1273e	14	3		hsa-miR-4755-3p	10	1
hsa-miR-3200-5p	14	2		hsa-miR-134-5p	10	1
hsa-miR-4738-5p	14	1		hsa-miR-4758-3p	10	1
hsa-miR-4489	14	1		hsa-miR-3675-5p	10	1
hsa-miR-6819-3p	13	2		hsa-miR-6826-5p	10	1
hsa-miR-383-5p	13	1		hsa-miR-520g-5p	9	1
hsa-miR-548d-3p	13	1		hsa-miR-548ai	9	1
hsa-miR-6891-3p	13	1		hsa-miR-570-5p	9	1
hsa-miR-4520a-3p	13	2		hsa-miR-138-1-3p	9	1
hsa-miR-4520b-3p	13	2		hsa-miR-3157-5p	9	1
hsa-miR-6815-5p	13	1		hsa-miR-4632-3p	9	1
hsa-miR-3913-3p	13	1		hsa-miR-6842-5p	9	1
hsa-miR-382-5p	13	1		hsa-miR-8085	9	1
hsa-miR-6795-5p	13	1		hsa-miR-646	9	1
hsa-miR-518d-5p	13	1		hsa-miR-934	9	1
hsa-miR-518f-5p	13	1		hsa-miR-4776-5p	9	1
hsa-miR-520c-5p	13	1		hsa-miR-3672	9	1
hsa-miR-526a	13	1		hsa-miR-4701-5p	9	1
hsa-miR-4633-5p	13	1		hsa-miR-6772-5p	9	1
hsa-miR-4769-5p	12	2		hsa-miR-4747-5p	8	3
hsa-miR-6867-5p	12	1		hsa-miR-548av-5p	8	2
hsa-miR-676-5p	12	1		hsa-miR-1908-3p	8	2
hsa-miR-1273c	12	1		hsa-miR-6861-3p	8	2
hsa-miR-7854-3p	12	1		hsa-miR-6516-5p	8	1
hsa-miR-4505	12	1		hsa-miR-3939	8	1
hsa-miR-6791-3p	12	2		hsa-miR-6735-3p	8	1
hsa-miR-548av-3p	12	3		hsa-miR-214-5p	8	1
hsa-miR-3150a-3p	12	1		hsa-miR-323a-3p	8	1
hsa-miR-377-3p	12	1		hsa-miR-4755-5p	8	1
hsa-miR-548ar-3p	12	1		hsa-miR-1250-5p	8	1
hsa-miR-498	12	1		hsa-miR-4522	8	1
hsa-miR-6733-3p	12	1		hsa-miR-499b-3p	8	1
hsa-miR-4656	12	1		hsa-miR-7845-5p	8	1
hsa-miR-6766-3p	12	1		hsa-miR-4750-5p	8	1
hsa-miR-548y	11	1		hsa-miR-6877-5p	8	1
hsa-miR-3134	11	1		hsa-miR-656-3p	8	1
hsa-miR-6770-5p	11	1		hsa-miR-519b-3p	8	1
hsa-miR-3161	11	1		hsa-miR-765	8	1
hsa-miR-1256	11	1		hsa-miR-449b-3p	8	1
hsa-miR-219b-5p	11	1		hsa-miR-5187-5p	8	1
hsa-miR-371b-3p	11	1		hsa-miR-24-1-5p	7	2
hsa-miR-23a-5p	11	2		hsa-miR-129-1-3p	7	1
hsa-miR-1288-3p	11	1		hsa-miR-129-2-3p	7	1
hsa-miR-4446-5p	11	1		hsa-miR-3184-3p	7	1
hsa-miR-5088-5p	11	2		hsa-miR-4737	7	1
hsa-miR-15a-3p	11	1		hsa-miR-4504	7	1
hsa-miR-6738-3p	10	2		hsa-miR-1181	7	1
hsa-miR-4749-5p	10	1		hsa-miR-4766-3p	7	1
hsa-miR-6875-3p	10	2		hsa-miR-5690	7	1
hsa-miR-2355-3p	10	2		hsa-miR-2276-5p	7	1
hsa-miR-4755-3p	10	1		hsa-miR-7152-5p	7	1
hsa-miR-3675-5p	10	1		hsa-miR-3181	7	1
hsa-miR-1234-3p	9	2		hsa-miR-4536-3p	7	1
hsa-miR-548av-5p	9	3		hsa-miR-4797-3p	7	1
hsa-miR-520g-5p	9	1		hsa-miR-6777-5p	7	1
hsa-miR-548ai	9	1		hsa-miR-135b-3p	6	2
hsa-miR-570-5p	9	1		hsa-miR-1226-3p	6	2
hsa-miR-4423-5p	9	2		hsa-miR-95-3p	6	1
hsa-miR-138-1-3p	9	1		hsa-miR-1234-3p	6	1
hsa-miR-3157-5p	9	1		hsa-miR-548ao-3p	6	1
hsa-miR-4632-3p	9	1		hsa-miR-4709-5p	6	1
hsa-miR-6842-5p	9	1		hsa-miR-6781-5p	6	1
hsa-miR-8085	9	1		hsa-miR-4739	6	1
hsa-miR-646	9	1		hsa-miR-6750-3p	6	1
hsa-miR-934	9	1		hsa-miR-3659	6	1
hsa-miR-4776-5p	9	1		hsa-miR-600	6	1
hsa-miR-4750-3p	9	1		hsa-miR-549a	6	1
hsa-miR-6893-5p	9	1		hsa-miR-6813-5p	6	1
hsa-miR-3672	9	1		hsa-miR-6833-5p	6	1
hsa-miR-4701-5p	9	1		hsa-miR-153-5p	6	1
hsa-miR-6772-5p	9	1		hsa-miR-1298-5p	6	1
hsa-miR-4700-3p	9	1		hsa-miR-4680-5p	6	1
hsa-miR-4747-5p	8	3		hsa-miR-4743-3p	6	1
hsa-miR-214-5p	8	1		hsa-miR-6501-3p	6	1
hsa-miR-323a-3p	8	1		hsa-miR-7850-5p	6	1
hsa-miR-4755-5p	8	1		hsa-miR-2276-3p	6	1
hsa-miR-1250-5p	8	1		hsa-miR-4666a-5p	6	1
hsa-miR-4522	8	1		hsa-miR-6728-3p	6	1
hsa-miR-499b-3p	8	1		hsa-miR-208b-3p	5	1
hsa-miR-7845-5p	8	1		hsa-miR-520b	5	1
hsa-miR-1908-3p	8	2		hsa-miR-526b-3p	5	1
hsa-miR-6854-5p	8	2		hsa-miR-3143	5	1
hsa-miR-509-3p	8	2		hsa-miR-4470	5	1
hsa-miR-4750-5p	8	1		hsa-miR-6820-5p	5	1
hsa-miR-6877-5p	8	1		hsa-miR-4423-5p	5	1
hsa-miR-656-3p	8	1		hsa-miR-508-3p	5	1
hsa-miR-6861-3p	8	2		hsa-miR-6837-5p	5	1
hsa-miR-519b-3p	8	1		hsa-miR-6846-3p	5	1
hsa-miR-765	8	1		hsa-miR-2355-3p	5	1
hsa-miR-4436a	8	1		hsa-miR-6854-5p	5	1
hsa-miR-449b-3p	8	1		hsa-miR-3944-5p	5	1
hsa-miR-5187-5p	8	1		hsa-miR-217	5	1
hsa-miR-1224-5p	8	1		hsa-miR-3150a-5p	5	1
hsa-miR-1225-3p	8	1		hsa-miR-6810-5p	5	1
hsa-miR-129-1-3p	7	1		hsa-miR-541-5p	5	1
hsa-miR-129-2-3p	7	1		hsa-miR-4651	5	1
hsa-miR-3184-3p	7	1		hsa-miR-7-2-3p	5	1
hsa-miR-4737	7	1		hsa-miR-4635	5	1
hsa-miR-1181	7	1		hsa-miR-497-3p	4	1
hsa-miR-4766-3p	7	1		hsa-miR-6813-3p	4	1
hsa-miR-5690	7	1		hsa-miR-4734	4	1
hsa-miR-2276-5p	7	1		hsa-miR-1255b-5p	4	1
hsa-miR-7152-5p	7	1		hsa-miR-520e	4	1
hsa-miR-154-5p	7	1		hsa-miR-3663-3p	4	1
hsa-miR-3181	7	1		hsa-miR-4681	4	1
hsa-miR-4536-3p	7	1		hsa-miR-5193	4	1
hsa-miR-4797-3p	7	1		hsa-miR-5191	4	1
hsa-miR-6777-5p	7	1		hsa-miR-4699-3p	4	1
hsa-miR-6799-3p	7	1		hsa-miR-4524a-3p	4	1
hsa-miR-3622b-5p	7	1		hsa-miR-431-5p	4	1
hsa-miR-4665-5p	7	1		hsa-miR-503-5p	4	1
hsa-miR-95-3p	6	1		hsa-miR-6827-3p	4	1
hsa-miR-135b-3p	6	2		hsa-miR-378b	3	3
hsa-miR-6781-5p	6	1		hsa-miR-548h-5p	3	2
hsa-miR-4739	6	1		hsa-miR-4687-3p	3	1
hsa-miR-6750-3p	6	1		hsa-miR-143-5p	3	1
hsa-miR-3659	6	1		hsa-miR-4714-5p	3	1
hsa-miR-549a	6	1		hsa-miR-3935	3	1
hsa-miR-6813-5p	6	1		hsa-miR-509-3p	3	1
hsa-miR-6833-5p	6	1		hsa-miR-3183	3	1
hsa-miR-3944-5p	6	2		hsa-miR-20b-3p	3	1
hsa-miR-153-5p	6	1		hsa-miR-26a-1-3p	3	1
hsa-miR-1298-5p	6	1		hsa-miR-7847-3p	3	1
hsa-miR-4680-5p	6	1		hsa-miR-6715b-5p	3	1
hsa-miR-4743-3p	6	1		hsa-miR-7977	2	2
hsa-miR-6501-3p	6	1		hsa-miR-504-3p	2	1
hsa-miR-7850-5p	6	1		hsa-miR-3911	2	1
hsa-miR-5581-3p	6	2		hsa-miR-4488	2	1
hsa-miR-3945	6	1		hsa-miR-4640-5p	1	1
hsa-miR-7702	6	1		hsa-miR-6860	1	1
hsa-miR-2276-3p	6	1		hsa-miR-639	1	1
hsa-miR-4666a-5p	6	1		hsa-miR-6832-5p	1	1
hsa-miR-6728-3p	6	1		hsa-miR-5092	1	1
hsa-miR-208b-3p	5	1		hsa-miR-5581-3p	1	1
hsa-miR-520b	5	1		hsa-miR-4762-3p	1	1
hsa-miR-526b-3p	5	1		hsa-miR-4783-3p	1	1
hsa-miR-3143	5	1		hsa-miR-6715b-3p	1	1
hsa-miR-4470	5	1		hsa-miR-6723-5p	1	1
hsa-miR-6820-5p	5	1		hsa-miR-6792-3p	1	1
hsa-miR-508-3p	5	1		hsa-miR-6787-3p	1	1
hsa-miR-6837-5p	5	1		hsa-miR-4516	1	1
hsa-miR-6846-3p	5	1
hsa-miR-3911	5	2
hsa-miR-639	5	2
hsa-miR-217	5	1
hsa-miR-3150a-5p	5	1
hsa-miR-6810-5p	5	1
hsa-miR-541-5p	5	1
hsa-miR-4651	5	1
hsa-miR-6793-5p	5	1
hsa-miR-7-2-3p	5	1
hsa-miR-548j-3p	5	1
hsa-miR-4635	5	1
hsa-miR-6764-5p	5	1
hsa-miR-497-3p	4	1
hsa-miR-4734	4	1
hsa-miR-378i	4	4
hsa-miR-520e	4	1
hsa-miR-3663-3p	4	1
hsa-miR-4681	4	1
hsa-miR-5193	4	1
hsa-miR-5191	4	1
hsa-miR-4699-3p	4	1
hsa-miR-4524a-3p	4	1
hsa-miR-431-5p	4	1
hsa-miR-503-5p	4	1
hsa-miR-6737-3p	4	1
hsa-miR-939-5p	4	1
hsa-miR-6827-3p	4	1
hsa-miR-548h-5p	3	2
hsa-miR-143-5p	3	1
hsa-miR-4714-5p	3	1
hsa-miR-3935	3	1
hsa-miR-6860	3	2
hsa-miR-20b-3p	3	1
hsa-miR-26a-1-3p	3	1
hsa-miR-7847-3p	3	1
hsa-miR-378b	3	3
hsa-miR-6715b-5p	3	1
hsa-miR-1226-5p	3	1
hsa-miR-4424	3	1
hsa-miR-6500-3p	3	1
hsa-miR-4516	3	2
hsa-miR-1179	3	1
hsa-miR-7977	2	2
hsa-miR-1292-3p	2	1
hsa-miR-3916	2	1
hsa-miR-4501	2	1
hsa-miR-4725-5p	2	1
hsa-miR-6752-5p	2	1
hsa-miR-147a	1	1
hsa-miR-6832-5p	1	1
hsa-miR-4762-3p	1	1
hsa-miR-4783-3p	1	1
hsa-miR-6715b-3p	1	1
hsa-miR-6723-5p	1	1
hsa-miR-6792-3p	1	1
hsa-miR-412-5p	1	1
hsa-miR-6724-5p	1	1
hsa-miR-6787-3p	1	1

## Sheet: Table D
Table D - The common and specific known miRNA species between HM cells and lipids.
Common between lipids and cells	Specific to cells	Specific to lipids
hsa-miR-99b-5p	hsa-miR-1291	hsa-miR-939-5p
hsa-miR-99b-3p	hsa-miR-150-3p	hsa-miR-7702
hsa-miR-99a-5p	hsa-miR-6851-5p	hsa-miR-7109-5p
hsa-miR-99a-3p	hsa-miR-652-5p	hsa-miR-6893-5p
hsa-miR-98-5p	hsa-miR-3064-5p	hsa-miR-6848-5p
hsa-miR-98-3p	hsa-miR-6806-3p	hsa-miR-6836-5p
hsa-miR-96-5p	hsa-miR-100-3p	hsa-miR-6805-3p
hsa-miR-943	hsa-miR-576-3p	hsa-miR-6800-3p
hsa-miR-942-5p	hsa-miR-5091	hsa-miR-6799-3p
hsa-miR-941	hsa-miR-196a-3p	hsa-miR-6795-5p
hsa-miR-940	hsa-miR-1275	hsa-miR-6793-5p
hsa-miR-937-3p	hsa-miR-873-5p	hsa-miR-6779-3p
hsa-miR-93-5p	hsa-miR-4757-3p	hsa-miR-6769b-3p
hsa-miR-93-3p	hsa-miR-580-3p	hsa-miR-6766-3p
hsa-miR-92b-5p	hsa-miR-6840-5p	hsa-miR-6764-5p
hsa-miR-92b-3p	hsa-miR-4786-5p	hsa-miR-6756-3p
hsa-miR-92a-3p	hsa-miR-4753-5p	hsa-miR-6753-3p
hsa-miR-92a-1-5p	hsa-miR-126-3p	hsa-miR-6752-5p
hsa-miR-9-5p	hsa-miR-190a-3p	hsa-miR-6751-5p
hsa-miR-891a-5p	hsa-miR-6733-5p	hsa-miR-6743-3p
hsa-miR-889-3p	hsa-miR-744-3p	hsa-miR-6737-3p
hsa-miR-885-5p	hsa-miR-4738-3p	hsa-miR-6733-3p
hsa-miR-885-3p	hsa-miR-5684	hsa-miR-6724-5p
hsa-miR-877-5p	hsa-miR-199a-5p	hsa-miR-6500-3p
hsa-miR-874-5p	hsa-miR-1292-5p	hsa-miR-548j-3p
hsa-miR-874-3p	hsa-miR-8072	hsa-miR-5189-5p
hsa-miR-7848-3p	hsa-miR-4467	hsa-miR-5004-5p
hsa-miR-7846-3p	hsa-miR-548w	hsa-miR-498
hsa-miR-7706	hsa-miR-500a-5p	hsa-miR-4750-3p
hsa-miR-7705	hsa-miR-500b-5p	hsa-miR-4738-5p
hsa-miR-7704	hsa-miR-642a-3p	hsa-miR-4725-5p
hsa-miR-7703	hsa-miR-136-3p	hsa-miR-4706
hsa-miR-769-5p	hsa-miR-873-3p	hsa-miR-4700-3p
hsa-miR-769-3p	hsa-miR-4772-5p	hsa-miR-4665-5p
hsa-miR-766-3p	hsa-miR-3616-5p	hsa-miR-4665-3p
hsa-miR-7641	hsa-miR-3121-3p	hsa-miR-4501
hsa-miR-760	hsa-miR-3611	hsa-miR-4448
hsa-miR-744-5p	hsa-miR-3616-3p	hsa-miR-4446-5p
hsa-miR-7155-3p	hsa-miR-6749-3p	hsa-miR-4436a
hsa-miR-7151-3p	hsa-miR-590-5p	hsa-miR-4424
hsa-miR-7111-3p	hsa-miR-7976	hsa-miR-412-5p
hsa-miR-708-5p	hsa-miR-1246	hsa-miR-3945
hsa-miR-708-3p	hsa-miR-1277-3p	hsa-miR-3925-5p
hsa-miR-7-5p	hsa-miR-6721-5p	hsa-miR-3916
hsa-miR-7-1-3p	hsa-miR-144-3p	hsa-miR-3913-3p
hsa-miR-6895-3p	hsa-miR-6845-5p	hsa-miR-382-5p
hsa-miR-6894-5p	hsa-miR-618	hsa-miR-378i
hsa-miR-6890-5p	hsa-miR-6718-5p	hsa-miR-3660
hsa-miR-6886-5p	hsa-miR-1537-5p	hsa-miR-3622b-5p
hsa-miR-6886-3p	hsa-miR-4645-3p	hsa-miR-3135a
hsa-miR-6884-5p	hsa-miR-6717-5p	hsa-miR-15a-3p
hsa-miR-6884-3p	hsa-miR-6887-5p	hsa-miR-154-5p
hsa-miR-6882-5p	hsa-miR-6761-5p	hsa-miR-147a
hsa-miR-6875-5p	hsa-miR-449b-5p	hsa-miR-1292-3p
hsa-miR-6874-3p	hsa-miR-5094	hsa-miR-1226-5p
hsa-miR-6873-3p	hsa-miR-660-3p	hsa-miR-1225-3p
hsa-miR-6868-3p	hsa-miR-548aa	hsa-miR-1224-5p
hsa-miR-6866-5p	hsa-miR-548t-3p	hsa-miR-1180-5p
hsa-miR-6865-5p	hsa-miR-548ak	hsa-miR-1179
hsa-miR-6865-3p	hsa-miR-766-5p
hsa-miR-6864-5p	hsa-miR-6885-5p
hsa-miR-6862-5p	hsa-miR-548b-5p
hsa-miR-6860	hsa-miR-4677-5p
hsa-miR-6859-5p	hsa-miR-4741
hsa-miR-6858-5p	hsa-miR-4732-3p
hsa-miR-6854-5p	hsa-miR-6892-5p
hsa-miR-6852-5p	hsa-miR-106a-5p
hsa-miR-6847-5p	hsa-miR-4661-3p
hsa-miR-6843-3p	hsa-miR-1304-3p
hsa-miR-6842-3p	hsa-miR-6513-3p
hsa-miR-6839-5p	hsa-miR-545-3p
hsa-miR-6837-3p	hsa-miR-4724-5p
hsa-miR-6826-5p	hsa-miR-122-5p
hsa-miR-6824-3p	hsa-miR-455-3p
hsa-miR-6821-5p	hsa-miR-1247-3p
hsa-miR-6821-3p	hsa-miR-5680
hsa-miR-6818-3p	hsa-miR-6814-3p
hsa-miR-6817-3p	hsa-miR-5002-5p
hsa-miR-6816-3p	hsa-miR-548b-3p
hsa-miR-6813-3p	hsa-miR-1248
hsa-miR-6811-5p	hsa-miR-3125
hsa-miR-6810-3p	hsa-miR-6757-5p
hsa-miR-6809-5p	hsa-miR-548u
hsa-miR-6803-3p	hsa-miR-629-3p
hsa-miR-6802-3p	hsa-let-7a-2-3p
hsa-miR-6801-3p	hsa-miR-6805-5p
hsa-miR-6796-5p	hsa-miR-4747-5p
hsa-miR-6793-3p	hsa-miR-1976
hsa-miR-6791-5p	hsa-miR-4688
hsa-miR-6786-3p	hsa-miR-550a-3-5p
hsa-miR-6780a-5p	hsa-miR-133a-3p
hsa-miR-6777-3p	hsa-miR-642a-5p
hsa-miR-6773-5p	hsa-miR-3677-3p
hsa-miR-6772-3p	hsa-miR-6780b-3p
hsa-miR-6770-3p	hsa-miR-6799-5p
hsa-miR-6764-3p	hsa-miR-4796-3p
hsa-miR-6762-3p	hsa-miR-548h-3p
hsa-miR-6761-3p	hsa-miR-548z
hsa-miR-676-3p	hsa-miR-548j-5p
hsa-miR-6757-3p	hsa-miR-4717-3p
hsa-miR-6755-5p	hsa-miR-4999-5p
hsa-miR-6751-3p	hsa-miR-34a-3p
hsa-miR-6748-5p	hsa-miR-592
hsa-miR-6747-3p	hsa-miR-4423-3p
hsa-miR-6746-3p	hsa-miR-4670-3p
hsa-miR-6741-3p	hsa-miR-6730-5p
hsa-miR-6740-5p	hsa-miR-4466
hsa-miR-6735-5p	hsa-miR-7974
hsa-miR-6735-3p	hsa-miR-1249
hsa-miR-6734-5p	hsa-miR-663a
hsa-miR-6729-5p	hsa-miR-4434
hsa-miR-6726-3p	hsa-miR-548av-3p
hsa-miR-6716-3p	hsa-miR-489-3p
hsa-miR-671-5p	hsa-miR-135b-5p
hsa-miR-671-3p	hsa-miR-6840-3p
hsa-miR-664b-5p	hsa-miR-378b
hsa-miR-664b-3p	hsa-miR-3127-3p
hsa-miR-664a-5p	hsa-miR-4743-5p
hsa-miR-664a-3p	hsa-miR-3648
hsa-miR-660-5p	hsa-miR-492
hsa-miR-659-5p	hsa-miR-643
hsa-miR-654-3p	hsa-miR-5587-3p
hsa-miR-653-5p	hsa-miR-6732-3p
hsa-miR-652-3p	hsa-miR-642b-3p
hsa-miR-6516-5p	hsa-miR-6819-3p
hsa-miR-6516-3p	hsa-miR-7113-3p
hsa-miR-6515-5p	hsa-miR-135b-3p
hsa-miR-6514-5p	hsa-miR-944
hsa-miR-6511b-5p	hsa-miR-4769-5p
hsa-miR-6511b-3p	hsa-miR-548h-5p
hsa-miR-6511a-5p	hsa-miR-3912-5p
hsa-miR-6511a-3p	hsa-miR-2278
hsa-miR-6510-5p	hsa-miR-369-3p
hsa-miR-6510-3p	hsa-miR-6866-3p
hsa-miR-651-5p	hsa-miR-6738-3p
hsa-miR-6509-5p	hsa-miR-4637
hsa-miR-6508-3p	hsa-miR-136-5p
hsa-miR-6503-5p	hsa-miR-4729
hsa-miR-6503-3p	hsa-miR-548ac
hsa-miR-6502-5p	hsa-miR-6888-3p
hsa-miR-6501-5p	hsa-miR-345-3p
hsa-miR-6499-5p	hsa-miR-374c-5p
hsa-miR-641	hsa-miR-6508-5p
hsa-miR-639	hsa-miR-4453
hsa-miR-636	hsa-miR-1537-3p
hsa-miR-629-5p	hsa-miR-1251-5p
hsa-miR-628-5p	hsa-miR-194-3p
hsa-miR-628-3p	hsa-miR-4690-5p
hsa-miR-627-5p	hsa-miR-4772-3p
hsa-miR-627-3p	hsa-miR-548aj-5p
hsa-miR-625-5p	hsa-miR-663b
hsa-miR-625-3p	hsa-miR-4477b
hsa-miR-624-5p	hsa-miR-6862-3p
hsa-miR-622	hsa-miR-6883-3p
hsa-miR-619-5p	hsa-miR-5187-3p
hsa-miR-616-5p	hsa-miR-6879-3p
hsa-miR-616-3p	hsa-miR-6875-3p
hsa-miR-615-5p	hsa-miR-542-5p
hsa-miR-615-3p	hsa-miR-551a
hsa-miR-6087	hsa-miR-4791
hsa-miR-600	hsa-miR-556-3p
hsa-miR-598-3p	hsa-miR-4800-5p
hsa-miR-590-3p	hsa-miR-6774-5p
hsa-miR-589-5p	hsa-miR-6791-3p
hsa-miR-589-3p	hsa-miR-16-1-3p
hsa-miR-587	hsa-miR-23a-5p
hsa-miR-584-5p	hsa-miR-548ay-3p
hsa-miR-582-5p	hsa-miR-1908-3p
hsa-miR-582-3p	hsa-miR-579-5p
hsa-miR-581	hsa-miR-4520a-3p
hsa-miR-577	hsa-miR-4520b-3p
hsa-miR-576-5p	hsa-miR-7977
hsa-miR-574-5p	hsa-miR-518a-5p
hsa-miR-574-3p	hsa-miR-527
hsa-miR-5706	hsa-miR-520d-5p
hsa-miR-570-3p	hsa-miR-20b-5p
hsa-miR-5699-5p	hsa-miR-7111-5p
hsa-miR-5699-3p	hsa-miR-4521
hsa-miR-5697	hsa-miR-5188
hsa-miR-5696	hsa-miR-6853-3p
hsa-miR-5695	hsa-miR-4709-3p
hsa-miR-5683	hsa-miR-6859-3p
hsa-miR-561-5p	hsa-miR-6797-5p
hsa-miR-5588-5p	hsa-miR-146a-3p
hsa-miR-5581-3p	hsa-miR-3934-5p
hsa-miR-556-5p	hsa-miR-6838-5p
hsa-miR-550a-5p	hsa-miR-6861-3p
hsa-miR-550a-3p	hsa-miR-3146
hsa-miR-548s	hsa-miR-654-5p
hsa-miR-548q	hsa-miR-937-5p
hsa-miR-548p	hsa-miR-597-3p
hsa-miR-548o-5p	hsa-miR-5088-5p
hsa-miR-548o-3p	hsa-miR-548y
hsa-miR-548n	hsa-miR-95-3p
hsa-miR-548k	hsa-miR-208b-3p
hsa-miR-548i	hsa-miR-520b
hsa-miR-548f-3p	hsa-miR-526b-3p
hsa-miR-548e-5p	hsa-miR-497-3p
hsa-miR-548e-3p	hsa-miR-4734
hsa-miR-548d-5p	hsa-miR-6867-5p
hsa-miR-548c-5p	hsa-miR-3134
hsa-miR-548az-5p	hsa-miR-4680-3p
hsa-miR-548ay-5p	hsa-miR-383-5p
hsa-miR-548aw	hsa-miR-520g-5p
hsa-miR-548av-5p	hsa-miR-548ai
hsa-miR-548au-5p	hsa-miR-570-5p
hsa-miR-548at-5p	hsa-miR-520e
hsa-miR-548aq-3p	hsa-miR-548v
hsa-miR-548ao-3p	hsa-miR-6836-3p
hsa-miR-548am-5p	hsa-miR-4722-5p
hsa-miR-548am-3p	hsa-miR-491-3p
hsa-miR-548al	hsa-miR-676-5p
hsa-miR-548ah-5p	hsa-miR-6770-5p
hsa-miR-548ah-3p	hsa-miR-4749-5p
hsa-miR-548ag	hsa-miR-214-5p
hsa-miR-548ab	hsa-miR-6781-5p
hsa-miR-548a-3p	hsa-miR-3663-3p
hsa-miR-545-5p	hsa-miR-143-5p
hsa-miR-542-3p	hsa-miR-4714-5p
hsa-miR-532-5p	hsa-miR-1273c
hsa-miR-532-3p	hsa-miR-3161
hsa-miR-526b-5p	hsa-miR-323a-3p
hsa-miR-525-5p	hsa-miR-129-1-3p
hsa-miR-524-5p	hsa-miR-129-2-3p
hsa-miR-524-3p	hsa-miR-3184-3p
hsa-miR-523-5p	hsa-miR-4739
hsa-miR-522-5p	hsa-miR-6750-3p
hsa-miR-522-3p	hsa-miR-3143
hsa-miR-521	hsa-miR-4470
hsa-miR-520h	hsa-miR-6820-5p
hsa-miR-520g-3p	hsa-miR-4681
hsa-miR-520f-3p	hsa-miR-4727-3p
hsa-miR-520d-3p	hsa-miR-6877-3p
hsa-miR-520c-3p	hsa-miR-302a-5p
hsa-miR-520a-5p	hsa-miR-3191-5p
hsa-miR-520a-3p	hsa-miR-204-3p
hsa-miR-519d-5p	hsa-miR-4657
hsa-miR-519d-3p	hsa-miR-3064-3p
hsa-miR-519c-5p	hsa-miR-7854-3p
hsa-miR-519c-3p	hsa-miR-4755-5p
hsa-miR-519b-5p	hsa-miR-4737
hsa-miR-519a-5p	hsa-miR-3659
hsa-miR-519a-3p	hsa-miR-508-3p
hsa-miR-518f-3p	hsa-miR-6837-5p
hsa-miR-518e-5p	hsa-miR-6846-3p
hsa-miR-518e-3p	hsa-miR-5193
hsa-miR-518c-3p	hsa-miR-3935
hsa-miR-518b	hsa-miR-34b-5p
hsa-miR-518a-3p	hsa-miR-4773
hsa-miR-517c-3p	hsa-miR-4487
hsa-miR-517b-3p	hsa-miR-4668-5p
hsa-miR-517a-3p	hsa-miR-1288-5p
hsa-miR-517-5p	hsa-miR-155-3p
hsa-miR-516b-5p	hsa-miR-6818-5p
hsa-miR-516a-5p	hsa-miR-548l
hsa-miR-515-5p	hsa-miR-6787-5p
hsa-miR-512-3p	hsa-miR-3175
hsa-miR-511-5p	hsa-miR-450a-1-3p
hsa-miR-511-3p	hsa-miR-548d-3p
hsa-miR-5096	hsa-miR-6891-3p
hsa-miR-5092	hsa-miR-4505
hsa-miR-509-3p	hsa-miR-1256
hsa-miR-505-5p	hsa-miR-219b-5p
hsa-miR-505-3p	hsa-miR-371b-3p
hsa-miR-504-5p	hsa-miR-138-1-3p
hsa-miR-504-3p	hsa-miR-3157-5p
hsa-miR-502-5p	hsa-miR-4632-3p
hsa-miR-502-3p	hsa-miR-6842-5p
hsa-miR-5010-5p	hsa-miR-8085
hsa-miR-5010-3p	hsa-miR-1250-5p
hsa-miR-501-5p	hsa-miR-4522
hsa-miR-501-3p	hsa-miR-499b-3p
hsa-miR-500b-3p	hsa-miR-7845-5p
hsa-miR-500a-3p	hsa-miR-1181
hsa-miR-5009-5p	hsa-miR-4766-3p
hsa-miR-5001-5p	hsa-miR-549a
hsa-miR-5001-3p	hsa-miR-6813-5p
hsa-miR-5000-3p	hsa-miR-6833-5p
hsa-miR-499a-5p	hsa-miR-217
hsa-miR-499a-3p	hsa-miR-3150a-5p
hsa-miR-497-5p	hsa-miR-6810-5p
hsa-miR-493-5p	hsa-miR-5191
hsa-miR-488-5p	hsa-miR-20b-3p
hsa-miR-488-3p	hsa-miR-26a-1-3p
hsa-miR-487b-3p	hsa-miR-7847-3p
hsa-miR-486-5p	hsa-miR-6832-5p
hsa-miR-486-3p	hsa-miR-5690
hsa-miR-485-5p	hsa-miR-541-5p
hsa-miR-484	hsa-miR-4699-3p
hsa-miR-4802-5p	hsa-miR-4651
hsa-miR-4802-3p	hsa-miR-4524a-3p
hsa-miR-4800-3p	hsa-miR-646
hsa-miR-4796-5p	hsa-miR-4750-5p
hsa-miR-4787-3p	hsa-miR-153-5p
hsa-miR-4781-3p	hsa-miR-1288-3p
hsa-miR-4780	hsa-miR-6815-5p
hsa-miR-4777-3p	hsa-miR-3150a-3p
hsa-miR-4775	hsa-miR-6877-5p
hsa-miR-4767	hsa-miR-2276-5p
hsa-miR-4763-3p	hsa-miR-299-3p
hsa-miR-4762-5p	hsa-miR-523-3p
hsa-miR-4758-3p	hsa-miR-4755-3p
hsa-miR-4757-5p	hsa-miR-6792-5p
hsa-miR-4751	hsa-miR-4768-5p
hsa-miR-4748	hsa-miR-6738-5p
hsa-miR-4746-5p	hsa-miR-4763-5p
hsa-miR-4745-5p	hsa-miR-934
hsa-miR-4742-5p	hsa-miR-656-3p
hsa-miR-4742-3p	hsa-miR-7152-5p
hsa-miR-4728-3p	hsa-miR-1298-5p
hsa-miR-4721	hsa-miR-4680-5p
hsa-miR-4712-3p	hsa-miR-4743-3p
hsa-miR-4709-5p	hsa-miR-6501-3p
hsa-miR-4707-3p	hsa-miR-7850-5p
hsa-miR-4698	hsa-miR-431-5p
hsa-miR-4696	hsa-miR-503-5p
hsa-miR-4687-5p	hsa-miR-6715b-5p
hsa-miR-4687-3p	hsa-miR-4762-3p
hsa-miR-4685-3p	hsa-miR-4783-3p
hsa-miR-4682	hsa-miR-6715b-3p
hsa-miR-4679	hsa-miR-4776-5p
hsa-miR-4677-3p	hsa-miR-519b-3p
hsa-miR-4676-3p	hsa-miR-765
hsa-miR-4671-5p	hsa-miR-7-2-3p
hsa-miR-4670-5p	hsa-miR-6723-5p
hsa-miR-4667-5p	hsa-miR-6792-3p
hsa-miR-4664-3p	hsa-miR-323b-3p
hsa-miR-4662a-5p	hsa-miR-6743-5p
hsa-miR-4661-5p	hsa-miR-377-3p
hsa-miR-4660	hsa-miR-3675-5p
hsa-miR-4658	hsa-miR-449b-3p
hsa-miR-4647	hsa-miR-5187-5p
hsa-miR-4641	hsa-miR-6787-3p
hsa-miR-4640-5p	hsa-miR-3672
hsa-miR-4640-3p	hsa-miR-3181
hsa-miR-4638-3p	hsa-miR-4536-3p
hsa-miR-455-5p	hsa-miR-4797-3p
hsa-miR-454-5p	hsa-miR-6827-3p
hsa-miR-454-3p	hsa-miR-5702
hsa-miR-4526	hsa-miR-6506-3p
hsa-miR-452-5p	hsa-miR-6731-3p
hsa-miR-452-3p	hsa-miR-548ar-3p
hsa-miR-451a	hsa-miR-4701-5p
hsa-miR-4516	hsa-miR-6777-5p
hsa-miR-4515	hsa-miR-2276-3p
hsa-miR-4512	hsa-miR-4635
hsa-miR-4511	hsa-miR-3664-5p
hsa-miR-450b-5p	hsa-miR-4666a-5p
hsa-miR-450a-5p	hsa-miR-214-3p
hsa-miR-4504	hsa-miR-5689
hsa-miR-449c-5p	hsa-miR-4489
hsa-miR-449a	hsa-miR-6772-5p
hsa-miR-4488	hsa-miR-518d-5p
hsa-miR-4485	hsa-miR-518f-5p
hsa-miR-4482-3p	hsa-miR-520c-5p
hsa-miR-448	hsa-miR-526a
hsa-miR-4461	hsa-miR-5701
hsa-miR-4454	hsa-miR-4633-5p
hsa-miR-4449	hsa-miR-4656
hsa-miR-4446-3p	hsa-miR-6728-3p
hsa-miR-4435
hsa-miR-4423-5p
hsa-miR-4326
hsa-miR-432-5p
hsa-miR-429
hsa-miR-4286
hsa-miR-425-5p
hsa-miR-425-3p
hsa-miR-424-5p
hsa-miR-424-3p
hsa-miR-423-5p
hsa-miR-423-3p
hsa-miR-421
hsa-miR-411-5p
hsa-miR-410-3p
hsa-miR-409-5p
hsa-miR-409-3p
hsa-miR-3944-5p
hsa-miR-3944-3p
hsa-miR-3942-5p
hsa-miR-3940-3p
hsa-miR-3939
hsa-miR-3936
hsa-miR-3929
hsa-miR-3928-3p
hsa-miR-3919
hsa-miR-3918
hsa-miR-3917
hsa-miR-3913-5p
hsa-miR-3912-3p
hsa-miR-3911
hsa-miR-3909
hsa-miR-381-3p
hsa-miR-378g
hsa-miR-378f
hsa-miR-378d
hsa-miR-378c
hsa-miR-378a-5p
hsa-miR-378a-3p
hsa-miR-375
hsa-miR-374b-5p
hsa-miR-374b-3p
hsa-miR-374a-5p
hsa-miR-374a-3p
hsa-miR-373-3p
hsa-miR-371b-5p
hsa-miR-371a-5p
hsa-miR-3691-5p
hsa-miR-3690
hsa-miR-3688-3p
hsa-miR-3687
hsa-miR-3685
hsa-miR-3684
hsa-miR-3678-5p
hsa-miR-3664-3p
hsa-miR-3661
hsa-miR-365b-5p
hsa-miR-365b-3p
hsa-miR-365a-5p
hsa-miR-365a-3p
hsa-miR-3654
hsa-miR-3653
hsa-miR-3652
hsa-miR-3651
hsa-miR-363-3p
hsa-miR-3622b-3p
hsa-miR-3622a-5p
hsa-miR-3622a-3p
hsa-miR-3620-5p
hsa-miR-3620-3p
hsa-miR-362-5p
hsa-miR-362-3p
hsa-miR-3617-5p
hsa-miR-3615
hsa-miR-3614-5p
hsa-miR-3614-3p
hsa-miR-3613-5p
hsa-miR-3613-3p
hsa-miR-361-5p
hsa-miR-361-3p
hsa-miR-3609
hsa-miR-3607-3p
hsa-miR-3605-5p
hsa-miR-3605-3p
hsa-miR-34c-5p
hsa-miR-34a-5p
hsa-miR-345-5p
hsa-miR-342-5p
hsa-miR-342-3p
hsa-miR-340-5p
hsa-miR-340-3p
hsa-miR-33b-5p
hsa-miR-33b-3p
hsa-miR-33a-5p
hsa-miR-33a-3p
hsa-miR-339-5p
hsa-miR-339-3p
hsa-miR-338-5p
hsa-miR-338-3p
hsa-miR-335-5p
hsa-miR-335-3p
hsa-miR-331-5p
hsa-miR-331-3p
hsa-miR-330-5p
hsa-miR-330-3p
hsa-miR-328-3p
hsa-miR-326
hsa-miR-324-5p
hsa-miR-324-3p
hsa-miR-320d
hsa-miR-320c
hsa-miR-320b
hsa-miR-320a
hsa-miR-3202
hsa-miR-3200-5p
hsa-miR-3200-3p
hsa-miR-32-5p
hsa-miR-32-3p
hsa-miR-3199
hsa-miR-3194-5p
hsa-miR-3190-3p
hsa-miR-3188
hsa-miR-3183
hsa-miR-3180-3p
hsa-miR-3180
hsa-miR-3177-3p
hsa-miR-3176
hsa-miR-3174
hsa-miR-3173-5p
hsa-miR-3163
hsa-miR-3160-3p
hsa-miR-3159
hsa-miR-3158-3p
hsa-miR-3157-3p
hsa-miR-3155a
hsa-miR-3150b-3p
hsa-miR-3144-5p
hsa-miR-3144-3p
hsa-miR-3138
hsa-miR-3136-5p
hsa-miR-3133
hsa-miR-3130-5p
hsa-miR-3130-3p
hsa-miR-3129-5p
hsa-miR-3129-3p
hsa-miR-3128
hsa-miR-3127-5p
hsa-miR-3124-5p
hsa-miR-3116
hsa-miR-31-5p
hsa-miR-30e-5p
hsa-miR-30e-3p
hsa-miR-30d-5p
hsa-miR-30d-3p
hsa-miR-30c-5p
hsa-miR-30c-2-3p
hsa-miR-30c-1-3p
hsa-miR-30b-5p
hsa-miR-30b-3p
hsa-miR-30a-5p
hsa-miR-30a-3p
hsa-miR-3074-5p
hsa-miR-3074-3p
hsa-miR-3065-5p
hsa-miR-3065-3p
hsa-miR-301b
hsa-miR-301a-5p
hsa-miR-301a-3p
hsa-miR-29c-5p
hsa-miR-29c-3p
hsa-miR-29b-3p
hsa-miR-29b-2-5p
hsa-miR-29b-1-5p
hsa-miR-29a-5p
hsa-miR-29a-3p
hsa-miR-296-5p
hsa-miR-296-3p
hsa-miR-28-5p
hsa-miR-28-3p
hsa-miR-27b-5p
hsa-miR-27b-3p
hsa-miR-27a-5p
hsa-miR-27a-3p
hsa-miR-26b-5p
hsa-miR-26b-3p
hsa-miR-26a-5p
hsa-miR-26a-2-3p
hsa-miR-25-5p
hsa-miR-25-3p
hsa-miR-2467-5p
hsa-miR-24-3p
hsa-miR-24-2-5p
hsa-miR-24-1-5p
hsa-miR-23b-3p
hsa-miR-23a-3p
hsa-miR-2355-5p
hsa-miR-2355-3p
hsa-miR-2277-5p
hsa-miR-2277-3p
hsa-miR-224-5p
hsa-miR-224-3p
hsa-miR-223-5p
hsa-miR-223-3p
hsa-miR-222-5p
hsa-miR-222-3p
hsa-miR-221-5p
hsa-miR-221-3p
hsa-miR-22-5p
hsa-miR-22-3p
hsa-miR-219b-3p
hsa-miR-219a-5p
hsa-miR-219a-1-3p
hsa-miR-218-5p
hsa-miR-218-1-3p
hsa-miR-215-5p
hsa-miR-212-5p
hsa-miR-212-3p
hsa-miR-2116-5p
hsa-miR-2116-3p
hsa-miR-2115-5p
hsa-miR-2115-3p
hsa-miR-2114-3p
hsa-miR-2110
hsa-miR-211-5p
hsa-miR-210-5p
hsa-miR-210-3p
hsa-miR-21-5p
hsa-miR-21-3p
hsa-miR-20a-5p
hsa-miR-20a-3p
hsa-miR-205-5p
hsa-miR-205-3p
hsa-miR-204-5p
hsa-miR-203b-3p
hsa-miR-203a
hsa-miR-200c-5p
hsa-miR-200c-3p
hsa-miR-200b-5p
hsa-miR-200b-3p
hsa-miR-200a-5p
hsa-miR-200a-3p
hsa-miR-19b-3p
hsa-miR-19a-5p
hsa-miR-19a-3p
hsa-miR-199b-5p
hsa-miR-199b-3p
hsa-miR-199a-3p
hsa-miR-197-5p
hsa-miR-197-3p
hsa-miR-196b-5p
hsa-miR-196b-3p
hsa-miR-196a-5p
hsa-miR-195-5p
hsa-miR-195-3p
hsa-miR-194-5p
hsa-miR-193b-5p
hsa-miR-193b-3p
hsa-miR-193a-5p
hsa-miR-193a-3p
hsa-miR-192-5p
hsa-miR-1910-5p
hsa-miR-191-5p
hsa-miR-191-3p
hsa-miR-190b
hsa-miR-190a-5p
hsa-miR-18a-5p
hsa-miR-18a-3p
hsa-miR-188-5p
hsa-miR-188-3p
hsa-miR-187-5p
hsa-miR-187-3p
hsa-miR-186-5p
hsa-miR-186-3p
hsa-miR-185-5p
hsa-miR-185-3p
hsa-miR-184
hsa-miR-183-5p
hsa-miR-183-3p
hsa-miR-182-5p
hsa-miR-182-3p
hsa-miR-181d-5p
hsa-miR-181c-5p
hsa-miR-181c-3p
hsa-miR-181b-5p
hsa-miR-181b-3p
hsa-miR-181a-5p
hsa-miR-181a-3p
hsa-miR-181a-2-3p
hsa-miR-17-5p
hsa-miR-17-3p
hsa-miR-16-5p
hsa-miR-16-2-3p
hsa-miR-15b-5p
hsa-miR-15b-3p
hsa-miR-15a-5p
hsa-miR-155-5p
hsa-miR-1538
hsa-miR-153-3p
hsa-miR-152-5p
hsa-miR-152-3p
hsa-miR-151b
hsa-miR-151a-5p
hsa-miR-151a-3p
hsa-miR-150-5p
hsa-miR-149-5p
hsa-miR-148b-5p
hsa-miR-148b-3p
hsa-miR-148a-5p
hsa-miR-148a-3p
hsa-miR-147b
hsa-miR-146b-5p
hsa-miR-146b-3p
hsa-miR-146a-5p
hsa-miR-1468-5p
hsa-miR-145-5p
hsa-miR-145-3p
hsa-miR-144-5p
hsa-miR-143-3p
hsa-miR-142-5p
hsa-miR-142-3p
hsa-miR-141-5p
hsa-miR-141-3p
hsa-miR-140-5p
hsa-miR-140-3p
hsa-miR-139-5p
hsa-miR-138-5p
hsa-miR-135a-5p
hsa-miR-1343-3p
hsa-miR-134-5p
hsa-miR-1323
hsa-miR-132-5p
hsa-miR-132-3p
hsa-miR-130b-5p
hsa-miR-130b-3p
hsa-miR-130a-3p
hsa-miR-1307-5p
hsa-miR-1307-3p
hsa-miR-1306-5p
hsa-miR-1306-3p
hsa-miR-1304-5p
hsa-miR-1303
hsa-miR-1301-3p
hsa-miR-1299
hsa-miR-1296-5p
hsa-miR-1294
hsa-miR-129-5p
hsa-miR-1287-5p
hsa-miR-1286
hsa-miR-1285-5p
hsa-miR-1285-3p
hsa-miR-1283
hsa-miR-128-3p
hsa-miR-128-1-5p
hsa-miR-1278
hsa-miR-1277-5p
hsa-miR-1276
hsa-miR-1273h-5p
hsa-miR-1273h-3p
hsa-miR-1273g-3p
hsa-miR-1273f
hsa-miR-1273e
hsa-miR-1273d
hsa-miR-1271-5p
hsa-miR-1270
hsa-miR-127-3p
hsa-miR-1268b
hsa-miR-1268a
hsa-miR-1266-5p
hsa-miR-1262
hsa-miR-1260b
hsa-miR-1260a
hsa-miR-126-5p
hsa-miR-125b-5p
hsa-miR-125b-2-3p
hsa-miR-125b-1-3p
hsa-miR-125a-5p
hsa-miR-125a-3p
hsa-miR-1255b-5p
hsa-miR-1255a
hsa-miR-1254
hsa-miR-1244
hsa-miR-1238-3p
hsa-miR-1234-3p
hsa-miR-1233-3p
hsa-miR-1229-3p
hsa-miR-1228-3p
hsa-miR-1226-3p
hsa-miR-1180-3p
hsa-miR-10b-5p
hsa-miR-10a-5p
hsa-miR-10a-3p
hsa-miR-107
hsa-miR-106b-5p
hsa-miR-106b-3p
hsa-miR-103a-3p
hsa-miR-103a-2-5p
hsa-miR-101-5p
hsa-miR-101-3p
hsa-miR-100-5p
hsa-let-7i-5p
hsa-let-7i-3p
hsa-let-7g-5p
hsa-let-7g-3p
hsa-let-7f-5p
hsa-let-7f-2-3p
hsa-let-7f-1-3p
hsa-let-7e-5p
hsa-let-7e-3p
hsa-let-7d-5p
hsa-let-7d-3p
hsa-let-7c-5p
hsa-let-7c-3p
hsa-let-7b-5p
hsa-let-7b-3p
hsa-let-7a-5p
hsa-let-7a-3p

## Sheet: Table E
Table E - The list of all predicted novel miRNAs and their total reads in all samples (n=45).
miRNA species	Mature sequence	Total reads	Length (nt)	Number of samples determined in (n=45 samples)
novel_mir_189	GCCTGTCTGAGCGTCGCT	751632	18	13
novel_mir_2	ATGTTGGATCAGGACATCC	18054	19	20
novel_mir_112	GACCTCGCCGTCCCGCCCGCC	5608	21	8
novel_mir_4	TCCATATCCCAACCTGTCAGAGT	5581	23	27
novel_mir_5	AATGTGGCTTAGAACATG	3495	18	27
novel_mir_392	GCGCGCCCCCGCCCCGGC	1520	18	14
novel_mir_472	TAGACGGGCTCACATCACC	1288	19	10
novel_mir_1905	TTAGGTCAAGGTGTAGCC	1242	18	2
novel_mir_471	GACCTCGCCGTCCCGCCCGCCG	1200	22	2
novel_mir_2797	GTCGGGGCGGCGGCGGCGGCG	1104	21	2
novel_mir_4933	GTTAGGTCAAGGTGTAGCC	1080	19	1
novel_mir_1906	GCGGCGGCGGCGGCGGGACCG	927	21	2
novel_mir_1681	TACGGATCTGGCTTCTGAGA	795	20	4
novel_mir_397	TTTAGACGGGCTCACATCACC	766	21	7
novel_mir_3593	GCGGCGGCGGCGGCGGCGGGGC	756	22	1
novel_mir_3	TCTGCAGGCTGGGATCTGGGAT	753	22	17
novel_mir_110	TCTGCAGGCTGGGATCTGGGA	657	21	17
novel_mir_113	ACTAGGATTGTGCTTCCCTGG	622	21	23
novel_mir_197	TGCACTACAGAACTTTGA	592	18	24
novel_mir_116	TGTAAACATCCTTGACTGA	578	19	23
novel_mir_789	TCCATATCCCAACCTGTCAGAG	507	22	12
novel_mir_2164	AGAGGAGGACGAGGAGGACA	495	20	6
novel_mir_3939	TATGGAGGTCTCTGTCTGGCT	451	21	1
novel_mir_84	CCTCCTGCCCTCCTTGCTGTAG	411	22	20
novel_mir_8	TCTGAGACTAGAGCAAAGCCCT	408	22	13
novel_mir_450	CTCTCCTAACCTCGCTCTCGCG	387	22	14
novel_mir_3940	CTCTCTCTCTCTCTCTCTCCCCCG	374	24	1
novel_mir_190	AATTACAGATTGTCTCAGAGA	366	21	10
novel_mir_324	GACGGAAATGAGGCTTGCCT	345	20	17
novel_mir_527	CTTGAGAATCGGAAGGCC	344	18	8
novel_mir_71	CGCGCGCCCCCGCCCCGG	324	18	8
novel_mir_159	TCTCGGACAAGCTGTAGGTC	312	20	13
novel_mir_3594	TCGGGGCGGCGGCGGCGGCGGC	306	22	1
novel_mir_4564	CCTTTTGGCTCTCTGACCAGCACC	295	24	1
novel_mir_13	TCGGGGCGGCGGCGGCGGC	287	19	3
novel_mir_213	CGGAACCTTAGAGCTTCAGCC	286	21	12
novel_mir_1101	GAGGTGATTTTCATATTG	280	18	5
novel_mir_2159	TACCCGGCGGCCGTCGCGCG	272	20	2
novel_mir_336	TGTTCTTAGGCTCAACGGCATC	263	22	12
novel_mir_487	CCCAGGACCTGAGTGACAAATG	252	22	8
novel_mir_2123	TCGCGGCGGCGGCGGCGGCGGCG	247	23	2
novel_mir_402	CTTGAGAATCGGAAGGCCCAGC	236	22	10
novel_mir_193	TCCTGGAGAAGCTAGAGCCT	234	20	5
novel_mir_12	AGGAACCTTGGAGCTTCGGCAGC	226	23	12
novel_mir_305	ACACTCATCAACTGTGCCTGACA	202	23	5
novel_mir_288	CTCCTGCCCTCCTTGCTGTAG	202	21	10
novel_mir_85	TCAGACTACCTAAATGAGCACT	199	22	15
novel_mir_1021	CTACGTGATCTGAGTTCA	196	18	4
novel_mir_470	GGGTGCGGGCCGGCGGGGTCCT	192	22	5
novel_mir_4286	CTCTCTCTCTCCCCCGTC	190	18	1
novel_mir_39	ACGGAAATGAGGCTTGCCTGCC	181	22	8
novel_mir_19	AATTACAGATTGTCTCAGAGAA	181	22	4
novel_mir_18	AAGGGCGCGCCTTCCGCGGCG	180	21	5
novel_mir_619	CCAGGACCTGAGTGACAAAT	174	20	6
novel_mir_297	CTGCTGTATGATCTGGGGGCC	172	21	3
novel_mir_142	TCGCACCCCTGCCAGAACTCACT	171	23	10
novel_mir_64	TTATCCTCCAGTAGACTAGGGA	169	22	10
novel_mir_4565	CTCACCCTCCGCAAGTCCTTGCT	165	23	1
novel_mir_405	CCCAGGACCTGAGTGACAAAT	164	21	4
novel_mir_4566	CTATGTCCAACCGGTCTGTCTGCT	162	24	1
novel_mir_941	CTCTCCGCCACCTCCACCGCG	160	21	9
novel_mir_269	AGAGAGCCTCTGTAGACTTGCT	159	22	12
novel_mir_804	AAGGAAATTGGAATGAAGCT	158	20	7
novel_mir_1910	CCTTTAGACAAAGTTGTGACC	155	21	3
novel_mir_593	TTCCTGGCTCTCTGTTGCACA	154	21	6
novel_mir_3399	CCAGAGGACACAGGCAGCT	152	19	4
novel_mir_1266	ATTCACAGAGGAGGAAGCTG	152	20	1
novel_mir_466	AAGGGAGAACTCGAATGGAAGA	150	22	4
novel_mir_182	TCCGGAGTTGTAAGTGTTGACA	146	22	4
novel_mir_296	AAGCTGAACATCTCCTTCC	144	19	2
novel_mir_2618	CGCCGCCGCTGCCGCCGCCGCTG	144	23	1
novel_mir_1186	TGAAGAACATTGATGATGGCACCT	144	24	2
novel_mir_1271	TTCCAGGTGGGGCTGAGCTGTC	141	22	3
novel_mir_4204	GGGCGGCGGCGGCGGCGGCGGTG	140	23	1
novel_mir_2926	CCTGGCTGAGCCATCTGG	140	18	1
novel_mir_2268	GAGAAATGGTAGAATGACAGGCC	140	23	2
novel_mir_20	TATGAGAAAATGTAGAACCAAT	139	22	6
novel_mir_223	TCTGAGACTAGAGCAAAGCC	137	20	6
novel_mir_3192	AAACCAAGATGAAGAGAC	136	18	3
novel_mir_121	AAAGCAAATGTTGGGTGAACGGCT	135	24	6
novel_mir_475	TCCTGGAGAAGCTAGAGCC	132	19	3
novel_mir_393	ATCCTCTGAACTCTGGCCCTG	132	21	2
novel_mir_762	AGAGTCGAGAGTGGGAGAAGA	131	21	8
novel_mir_3366	GGGCGGCGGCGGCGGTGGCGGC	130	22	1
novel_mir_2207	CTTGAGAATCGGAAGGCCC	129	19	3
novel_mir_4289	GACCTCGCCGTCCCGCCCGC	128	20	1
novel_mir_598	TCAGAGCTGGAGGGACCCTTGGA	127	23	7
novel_mir_1231	CCTCTCCTAACCTCGCTCTCG	126	21	6
novel_mir_1029	TAAGTTATCAAGGCATGAGAGAA	126	23	4
novel_mir_473	CCAATTCTGGACAAGTGCCA	125	20	1
novel_mir_2619	TTTAAAGACTGGACAATTCACC	125	22	1
novel_mir_277	ACGGAAATGAGGCTTGCCT	123	19	7
novel_mir_1988	TTAGACGGGCTCACATCACC	122	20	2
novel_mir_1832	TGAGGCACGACTTGGGATGAGA	122	22	6
novel_mir_335	AGTGAAACTGGAAAATGAAACT	121	22	7
novel_mir_2115	AGAACTGTTGCCCTCTGCCC	120	20	2
novel_mir_1182	ATCCACTTAAGTTCTTTG	120	18	2
novel_mir_1092	TAGGGCGGCGGCGGCGGCGGCGGCG	120	25	2
novel_mir_365	CCCCCCGGAGCGGCCCTGAGA	119	21	5
novel_mir_1809	AGAGAAATGGTAGAATGACAGGCC	117	24	3
novel_mir_783	TGAGGGGCAGAGAGGGAGA	116	19	12
novel_mir_3595	ACTGCTGTATGATCTGGGGGCCACC	116	25	1
novel_mir_137	GTCCCCAGACTCTCCCGGGCTGT	116	23	7
novel_mir_978	TTCAGGTCTGGGGCTGAAACCT	115	22	8
novel_mir_3500	GGTCATGATGTCAAAACT	115	18	2
novel_mir_2529	CTGCGTTGGGGTGAGGCC	114	18	4
novel_mir_1907	AGTATTAGAGGCACCGCCT	114	19	2
novel_mir_233	TTAAACTAGGCTACAACTCCCT	113	22	5
novel_mir_2194	GGGTCCCAGGGTGCTCTGCC	113	20	4
novel_mir_589	TCTGAGGGCTGGGCACGG	112	18	3
novel_mir_2620	TGCACTGAGAGCTGGGAACC	112	20	1
novel_mir_128	ACTGCCACTTGTAGTCTTCCT	112	21	4
novel_mir_4567	CAGGACAGGCCTGCTGACAAGGCT	111	24	1
novel_mir_409	ACACCGGGGGTTAGAGCTTCA	110	21	5
novel_mir_204	ATCTCGGACGAGCCCCCA	110	18	7
novel_mir_185	CCCAAGACCTCAGACCACAAC	109	21	7
novel_mir_3075	AGTGAGGGCAGAAGAGAA	108	18	2
novel_mir_1023	CCTGGAGAAGCTAGAGCCT	108	19	2
novel_mir_1944	GTCCCTGTTCGGGCGCCA	106	18	5
novel_mir_174	TTCCCCGCTTCCCCCCTAGGG	106	21	6
novel_mir_1107	TAAGTTATCAAGGCATGAGAGA	106	22	3
novel_mir_4568	GCTTAGACAAAAAGGTTGGAG	105	21	1
novel_mir_254	CTTGAGAATCGGAAGGCCCA	105	20	5
novel_mir_4569	AGGACAGAGGCCAGGAGC	104	18	1
novel_mir_1039	CCTTTCACTGATGTGCTCCACT	103	22	6
novel_mir_391	CTGGCAGGTTCTCAGAGCCT	102	20	1
novel_mir_2114	AGTAGCCTCCTGACCAGCCT	102	20	1
novel_mir_573	CCGCACCCTTCCTCTGTCCCT	101	21	5
novel_mir_328	CCGCACCCTTCCTCTGTCCCTCT	101	23	6
novel_mir_1072	TATCCGCTGGCTTACTCTCTCT	101	22	7
novel_mir_793	GAAATGGTAGAATGACAGGCC	100	21	2
novel_mir_330	TCTGTGCAGTACTCACCCCCT	100	21	7
novel_mir_308	GTGGAGGACTTTGAATAA	100	18	3
novel_mir_4570	CCAGGGCCCAGGAGAGAGA	99	19	1
novel_mir_648	CAGAGGACACAGGCAGCT	98	18	4
novel_mir_596	TTGCCTTATCCCTTTGGATG	98	20	5
novel_mir_567	TCTGAGCCATACCCCCTCCTCA	98	22	7
novel_mir_352	ATCCCTGAACTGTCCCTGGCT	98	21	6
novel_mir_2119	CATCCCCCACCCCATCCCGGGT	98	22	2
novel_mir_1828	ACCCCGGCCTGTCCCCTCCA	98	20	4
novel_mir_126	TTGAAAAGTTCACGATTGAGC	98	21	6
novel_mir_234	TCTGACTCTCCGCCTCTCCCCA	97	22	7
novel_mir_2621	AGAGAGAAATGGTAGAATGAC	96	21	2
novel_mir_129	GACCCGCGGGTGCTTTCCAGCTCT	96	24	6
novel_mir_809	ACCGCCCTGGCCTGTAGAAGCT	95	22	6
novel_mir_4411	AGCTGCCTAATTCTGAAT	95	18	1
novel_mir_2927	AGTATTAGAGGCACCGCCTGCCCAG	95	25	1
novel_mir_2267	CCCCGGACACCAGGCCCG	95	18	1
novel_mir_1269	CTATGTAGATGAGGCAGCGCAGG	95	23	1
novel_mir_968	ATTTCGGTTGGGGCGACCTCGGAGC	94	25	2
novel_mir_718	TTGGGTGTGTCACTTGCTGGTC	94	22	2
novel_mir_208	GCTGGGGACAGCCAGTCGGGCC	94	22	7
novel_mir_177	AATCGGCCTGTGGCATGCAGTC	94	22	9
novel_mir_1270	AAGAGCTCTCTGACTTCGCCT	94	21	2
novel_mir_679	AAAAGCTGTCCACTGTAGAG	93	20	8
novel_mir_632	TAGGGGTGGGAACTGGGCACT	92	21	6
novel_mir_2275	ATGAAGCTGAACATCTCCT	92	19	2
novel_mir_1273	CACGGAGGCGTAGGGGCCGCGCC	92	23	2
novel_mir_3187	CTGGAGAAGCTAGAGCCT	90	18	2
novel_mir_236	TCACCTGGCATAAGCAATTCACA	90	23	7
novel_mir_389	CCCACCACCCCCGCCCCCGCCT	89	22	5
novel_mir_906	CAGGTGGAGAGTAGGCCCAGGCC	88	23	2
novel_mir_2279	AAAGATTCCAACCTGAGCCT	88	20	4
novel_mir_4147	CCTGCAAGCCGGCCCAGCCTG	87	21	1
novel_mir_585	GAGGGCTGGGCCGGGCGGG	85	19	5
novel_mir_4571	GCCTGGAGCCTGTAGGGCT	85	19	1
novel_mir_815	AATGGAGGAGGAGGAAGT	84	18	2
novel_mir_769	CGCTGGGGACAGCCAGTCGGGCCT	84	24	5
novel_mir_653	CTCGGCCTTTGCTCGCAGCACT	84	22	7
novel_mir_56	ACAGTATCCGTCTTGCAGTGGCT	84	23	6
novel_mir_503	CAAACTTGACTGGAGAATAAGA	84	22	5
novel_mir_4310	AGTAGAATGGTTGAGTGC	84	18	2
novel_mir_3186	CAGGTGAAGGGGCCCGGGAACA	84	22	1
novel_mir_1060	TCGGCCCCACTGACCCTGGAC	84	21	5
novel_mir_1794	TTGTGGAGGACTTTGAATAA	83	20	5
novel_mir_403	ACCGGACTCGCCTCTTCCAACT	82	22	2
novel_mir_734	ATTTTTTCTGGAGATTCTGTT	81	21	4
novel_mir_617	CTCTCCTAACCTCGCTCTCG	81	20	3
novel_mir_2625	GTAGGTGGCCTGACTGGCA	81	19	2
novel_mir_1909	CTGCCACTTGTAGTCTTCCT	81	20	2
novel_mir_1712	TACAATCTACTGTCTTTCCTG	80	21	4
novel_mir_111	GGGTGCGGGCCGGCGGGGTC	80	20	3
novel_mir_1888	CCCGGGGAGAGTCAGGGCT	79	19	3
novel_mir_797	TTGGAGAGTGGGCAGCAGAG	78	20	2
novel_mir_3378	CGTGAAGAACATTGATGATGGCA	78	23	2
novel_mir_2624	TTGGGTGAGAGAGAGGGAC	78	19	2
novel_mir_2116	TGCAGAAGCTGTTGAGGAC	78	19	1
novel_mir_2073	CCGTCTTTCCTCGTCTTGCCCG	78	22	5
novel_mir_474	ATTTAGGCCTGTATAATCATG	76	21	1
novel_mir_2622	TCCCTCCCCTCCCCTGCG	76	18	1
novel_mir_2549	GAGGAACTGAGATGAGCA	76	18	3
novel_mir_1022	ACGCACCCGGCTGTGTGGACA	76	21	1
novel_mir_4701	AGCACAGGATAAAGACAG	75	18	1
novel_mir_298	ATGAAAGCAATTGGTTAGGAC	75	21	1
novel_mir_2798	GCATTGATTGAGGGCTGTGGGAG	75	23	1
novel_mir_878	CGTGGACTCCAGACTCTCTGTG	74	22	4
novel_mir_790	TGCACGCGACCATAGAGCCT	74	20	1
novel_mir_4572	GGGTGGCTGTGACAACCCTGGCCT	74	24	1
novel_mir_11	TTTCTGTGTGGAATTTGAATATC	74	23	5
novel_mir_746	CGCCTGCCTCGCCGCCGCCCT	73	21	4
novel_mir_2727	AAAAGCTGTCCACTGTAGAGT	73	21	3
novel_mir_1937	TTTCACTGATGTGCTCCACT	73	20	4
novel_mir_1147	CGATGGGCAGAAGGGCAGCTGACA	73	24	6
novel_mir_500	TGTTCTTAGGCTCAACGGCATCG	72	23	4
novel_mir_442	CGCCTGCCTCGCCGCCGCC	72	19	5
novel_mir_3941	GAGTGGGGTTTTGCAGTCC	72	19	1
novel_mir_3421	CCAGGACCTGAGTGACAAATG	72	21	2
novel_mir_252	TATCCGCTGGCTTACTCTCT	72	20	5
novel_mir_2269	CTCCCCGAGCGCTCCGGC	72	18	1
novel_mir_2161	AGGACTGTTTTGTAAAGC	72	18	1
novel_mir_445	TTCTGCTGAGCACTGGGCCT	71	20	4
novel_mir_3377	TTCCGGATGACTGACCAAGAGGCT	70	24	2
novel_mir_3083	ATGGTAGAATGACAGGCC	70	18	2
novel_mir_2118	CGCCAAACTGTCTCTGCCT	70	19	1
novel_mir_2117	CTGGACCTGGTGCCCTGGCTGCC	70	23	1
novel_mir_615	AAGAAGACTTTCTGGGTGCCT	69	21	3
novel_mir_4573	AGGGACTGGAGCAGGAAAGGG	69	21	1
novel_mir_3942	GCCTTCACTGCAGCACTG	69	18	1
novel_mir_1103	AGGGACAGGGGACCGGCTGGAGA	69	23	1
novel_mir_1102	ACCGGGGGACCCTGCGGCCAGGCC	69	24	1
novel_mir_868	CAAACTTGACTGGAGAATAAGAT	68	23	5
novel_mir_69	GAGAATGGGCTGGCAGGA	68	18	2
novel_mir_309	GTCCCCAGACTCTCCCGGGCTG	68	22	3
novel_mir_300	TCTGAGTCCTCTGCCCCT	68	18	1
novel_mir_299	AGGACGAGGACGGCGAAGGA	68	20	1
novel_mir_2162	GTGAGAACCCGCCCGGAGGA	68	20	1
novel_mir_192	TCAGATGCTTCCTAGTTGGA	68	20	2
novel_mir_530	ACAGGACAAGGGCAGCCCCA	67	20	5
novel_mir_432	CTCAACCTGTGTTCTCTTGCT	67	21	3
novel_mir_2665	AAAGTTCTGTAGTGCACTGACT	67	22	4
novel_mir_459	TCGGAGTGGCAGTAGGAAGGAA	66	22	4
novel_mir_4574	GAGTGATGTGCTGAGGCCT	66	19	1
novel_mir_2928	GGAGGGATTGGCCGCTTGGCAC	66	22	1
novel_mir_2512	AGAGTGGGGTTTTGCAGTC	66	19	1
novel_mir_2271	CCCTCGCCTGCCTGTGTCTCTCC	66	23	1
novel_mir_2270	TCCTTTTGAATTTTGCACAGCCCT	66	24	1
novel_mir_2135	TACAATCTACTGTCTTTCCTGA	66	22	3
novel_mir_1104	GGCAGCAAGGAAGAGGAC	66	18	1
novel_mir_792	AAGAACATTGATGATGGCAC	65	20	1
novel_mir_588	GGGCCCCAGCCATTCGGATTGA	65	22	1
novel_mir_498	GATCCCTGAACTGTCCCTGGCT	65	22	3
novel_mir_2948	ACAGTCTGGGAGTCTCTAATC	65	21	3
novel_mir_2132	CCGCGGCGCCGACTGGAGCTC	65	21	3
novel_mir_1105	GCTTGGGAGTCAGACTGC	65	18	1
novel_mir_4703	AAGAACATTGATGATGGCACC	64	21	1
novel_mir_4702	AGAACCCGGGAGTAGGAGA	64	19	1
novel_mir_443	TCTCCGCCACCTCCACCGCG	64	20	4
novel_mir_416	TCTGACTCTCCGCCTCTCCCC	64	21	3
novel_mir_369	AGGGACAGAGCCCTTGGGTGCC	64	22	4
novel_mir_340	TAGGCCCAGAACCCAGACTCT	64	21	3
novel_mir_301	CGTGCTGCGGATTCTGAGTCCC	64	22	1
novel_mir_2623	TTCCGGATGACTGACCAAGAGGCTA	64	25	1
novel_mir_2160	GGCGGCCGTCGGGTGGGGGCT	64	21	1
novel_mir_1274	TTTATATGTACTGGAGCCCGA	64	21	1
novel_mir_3943	ATAGGGCTGGGGACTGGGG	63	19	1
novel_mir_394	AGGAACTGAGAACTTAAT	63	18	1
novel_mir_334	GGGCCCCTGCGTGGCCCGAGGGGC	63	24	3
novel_mir_1473	TTGCTCTGCTCTCCCTTGTACT	63	22	3
novel_mir_1055	GTAGGTGGCCTGACTGGC	63	18	3
novel_mir_723	TTTCGGTTGGGGCGACCTCGGAGC	62	24	2
novel_mir_526	CTCGCGTCCCCGCTCCCTCCT	62	21	4
novel_mir_476	CCGGGAGCCCTGAACACGGG	62	20	1
novel_mir_4577	GCGGTGCAGGCTCTGGGACC	62	20	1
novel_mir_4576	CCACAGTGACTCGGGCTCC	62	19	1
novel_mir_4575	TCTGCTGGGCTGAGGGACACGAG	62	23	1
novel_mir_417	TTTTTTGCTGGAACATTTCTGG	62	22	3
novel_mir_1934	AGAGTCGAGAGTGGGAGAAGAGC	62	23	4
novel_mir_1779	AAAGCAAATGTTGGGTGAAC	62	20	4
novel_mir_46	TAGACAATCTGTGTAGAGTGCT	61	22	3
novel_mir_2227	ACCAGGCAAGAACTACTGTCT	61	21	3
novel_mir_965	CTTGCCTTATCCCTTTGGATG	60	21	3
novel_mir_714	CAGCCCTGTTCCCTCCATCCTGG	60	23	1
novel_mir_622	TCCTTGGGGGTGCAGTAGAA	60	20	2
novel_mir_4935	CCCTCTGAACCCACTTCCCAAC	60	22	1
novel_mir_4934	TTTTAGATCAATAAAGTCAGTGGCT	60	25	1
novel_mir_477	AGGAAACGTAATTTGGATTATA	60	22	1
novel_mir_4578	CTCTGCTCTAGGACTGCC	60	18	1
novel_mir_4205	GCTGGAGAAGGGCTGGAGAAGG	60	22	1
novel_mir_3945	CTCTCTCCTCCCGCCGCCCAAG	60	22	1
novel_mir_3944	ACTCCTTGCCTGATCTAAACTCA	60	23	1
novel_mir_3596	CTGGAGGGCTGCCTGGGGGAGGCA	60	24	1
novel_mir_3067	GAGGAACAAGTCGGTCAGGAA	60	21	1
novel_mir_302	AGTAGAGCCTTGATTAAA	60	18	1
novel_mir_2799	GTAGTTTCCTCTGGAGTTG	60	19	1
novel_mir_2701	AGGGAAATGAGTTTGAACT	60	19	2
novel_mir_258	ACAGTATCCGTCTTGCAGTGGC	60	22	4
novel_mir_2513	CAGTGTTTTTTATTCCTGTGGGGC	60	24	1
novel_mir_2273	AAGAACATTGATGATGGCACCT	60	22	1
novel_mir_2272	AGAACTGAAGGAGTCCTGCATCT	60	23	1
novel_mir_2163	AGAAGTGTGTGCACTGAGGCTCT	60	23	1
novel_mir_2120	CTGGGGTCCCAGGGTGCTCTGCCT	60	24	1
novel_mir_1986	TTGGCCTTCAGACTCTAAAG	60	20	1
novel_mir_191	TGCACTGGTGATCTGTATAC	60	20	1
novel_mir_1717	CTTGAGAATCGGAAGGCCCAG	60	21	3
novel_mir_1326	TACTCGCTGGACCTGGGCCC	60	20	4
novel_mir_1106	GCAGGAGGGCTGGGAAGT	60	18	1
novel_mir_827	AGTGGCTTTGTGATTGTTACC	59	21	6
novel_mir_518	TTCTGTCCCGGTGAGCTCTGTT	59	22	3
novel_mir_1112	CCAGAGGGGGAGGGGGCTGCCT	59	22	2
novel_mir_1089	ACACTGGGACAGGAGCTGCC	59	20	4
novel_mir_715	ATGATCTGAGCCTTGGTT	58	18	1
novel_mir_661	GAGGGAAGAGCATTCGAGGAC	58	21	5
novel_mir_542	TCTGCCGAGACTGCCGTGCCC	58	21	4
novel_mir_4580	CCGGATGACTGACCAAGAGGCTAT	58	24	1
novel_mir_4579	AAGAGGTCTGGCACTAGTAGCA	58	22	1
novel_mir_412	CCTGAGAACTCTTAATATGTCT	58	22	2
novel_mir_395	ATTTAGGCCTGTATAATCATGG	58	22	1
novel_mir_3946	GAGGCACTCTGGGAACCTGTTAGTA	58	25	1
novel_mir_27	CTCTTCTGAGGATCCGGCAAG	58	21	2
novel_mir_2274	CCATGGAGAACTCTGAAAGGAA	58	22	1
novel_mir_103	CTCCTCGCCCCTTCCCCCGCC	58	21	4
novel_mir_4413	TGCCTTCTGACAGTAGGAGTT	57	21	1
novel_mir_4412	CAGAGTGGGGTTTTGCAGTC	57	20	1
novel_mir_3947	AAGATGGAACAGGCTCAGATC	57	21	1
novel_mir_3368	TAGCAGAGACCAACCGAACCCCCT	57	24	1
novel_mir_2626	AGAGAAGGAATCTGGACT	57	18	1
novel_mir_825	ATGGAGAACTCTGAAAGGAA	56	20	2
novel_mir_716	AGGGGCTGGGCCTGGGGACC	56	20	1
novel_mir_590	GAAGCTGAACATCTCCTT	56	18	1
novel_mir_4936	ATGCTTCTGATGCCTTGG	56	18	1
novel_mir_4581	ACTTTGGCTGTAAAATACCCT	56	21	1
novel_mir_434	TCTGAGACTAGAGCAAAGCCC	56	21	3
novel_mir_2800	CGGCTGGCTGGACGTCTGGACATC	56	24	1
novel_mir_1987	TTTCGGTTGGGGCGACCTCGGAGCA	56	25	1
novel_mir_1683	GTGGGGGGATGTAGAGTAGGGCT	56	23	1
novel_mir_166	TCGGGCCCCAGATGGCCGGCGGC	56	23	5
novel_mir_591	CCCCTCCCGGGATAAACGC	55	19	1
novel_mir_517	TTGGACTTGAGATGGGGAGC	55	20	3
novel_mir_4414	CTTCTGAGGACATTCCAAGA	55	20	1
novel_mir_381	AAGGGCTGGCCTTCAGGGACC	55	21	3
novel_mir_303	AGAGAGGCAGCTGAGGCAGGACA	55	23	1
novel_mir_2630	ATCTATGAGAACAGCTGGACCAAG	55	24	2
novel_mir_2385	CCTGAGAAACGGACCGGCTCTCC	55	23	1
novel_mir_1282	TCTGGCTCCTTTCTAATCACT	55	21	2
novel_mir_995	TCCCCCCCCTCTCCGCGCTGGCT	54	23	2
novel_mir_724	TAGGTCACTGGGGTCAGAGC	54	20	2
novel_mir_717	TCTCTGACAGAAGGACTGTC	54	20	1
novel_mir_486	TTCTGTGCTTGGATTTGCA	54	19	2
novel_mir_478	CTGTGGGGTGGGGGTGCAG	54	19	1
novel_mir_404	TCACTCAGGTCCTGGGGCTGAG	54	22	3
novel_mir_4035	AAAACCAAGATGAAGAGAC	54	19	1
novel_mir_3650	TCTGCTGGTCTGTGCTGGTCT	54	21	2
novel_mir_3613	AAAAGAGACTTTCTGGAGCCT	54	21	3
novel_mir_304	GCAAGGAAACGTAATTTGGATTATA	54	25	1
novel_mir_2627	AGAACGGACTTGGGAGCCCT	54	20	1
novel_mir_2521	ATGGAGAACTCTGAAAGGAAGA	54	22	2
novel_mir_2276	AGAGGTCTGGCACTAGTAG	54	19	1
novel_mir_2157	GCCCCCCCCCCCCCCGCCT	54	19	5
novel_mir_1206	TCCGTCCGCGTGTGGAAGGTC	54	21	2
novel_mir_1097	GGGACTGAGCTTCAGGGC	54	18	2
novel_mir_3233	AAGTGGAGGACTGGCCAGAGGGCC	53	24	2
novel_mir_291	ATGGGCAGAAGGGCAGCTGA	53	20	3
novel_mir_2121	TCCTCCTTCCCACTGTGCCTGGA	53	23	1
novel_mir_154	TGGCGCGCTCTGAGGGAGGAG	53	21	4
novel_mir_628	CTTTTCGAGGTAGGAGTC	52	18	2
novel_mir_479	CTGGGCTTTAAGATTATCATCT	52	22	1
novel_mir_4582	TAACCCCTGGGGGCAGAGACTG	52	22	1
novel_mir_437	TAAATGTATCACGTTAGGCCTA	52	22	2
novel_mir_3948	TTGGCTGGTTGGCTGGGCC	52	19	1
novel_mir_3807	TCGGCGGCGGCGGCGGCGGCG	52	21	1
novel_mir_3369	ATCCAGAAGGCAGTAGGACCTG	52	22	1
novel_mir_3008	CGGAACCTTAGAGCTTCAGCCA	52	22	3
novel_mir_2386	CATTAGGAGGGCTGAGAGGGCC	52	22	1
novel_mir_2277	TCTCTCTCTCTCCCCCCCCCG	52	21	1
novel_mir_2200	CAACTGTCTCCTACCTCTGCT	52	21	2
novel_mir_215	TCACTGTTGTACTCTTGCTCCT	52	22	4
novel_mir_2122	CAGCTCTGACCTGACACCT	52	19	1
novel_mir_2001	GTTTCACTGAGAGCTGCCT	52	19	2
novel_mir_1796	AGGGACTGGAGCAGGAAAGG	52	20	1
novel_mir_1108	ATAGGTAGAGATTCAGGGAC	52	20	1
novel_mir_480	CCGGACACACATGCACACA	51	19	1
novel_mir_4583	CCGCCGCCCCCCGCGCCCGGCGCCG	51	25	1
novel_mir_4415	GTGTTGGTGATTCCAGTGGAC	51	21	1
novel_mir_4036	AGGGCGGCGGTGGCGGCGGCGGC	51	23	1
novel_mir_3533	TAAACTAGGCTACAACTCCCT	51	21	3
novel_mir_3188	ATCCTGAGATCCTGAGCC	51	18	1
novel_mir_2929	AGAGATCAGGAGAAAAGA	51	18	1
novel_mir_2141	TTTCCTTCCCCTTGCACCCAG	51	21	2
novel_mir_2124	AATCTGTTCTGCCCCCTCCCCA	51	22	1
novel_mir_1668	ATACAATCTACTGTCTTTCCTG	51	22	5
novel_mir_1277	ATTGGACTACTACTATGCATAG	51	22	1
novel_mir_4938	AGCACTGGACTAAGAGTC	50	18	1
novel_mir_4937	GACCCCTGCCCTGCCGCT	50	18	1
novel_mir_490	TCTCCTCTGAAAAAGCCT	50	18	2
novel_mir_396	CAGGCGCCTGGTTCTGAGCACC	50	22	1
novel_mir_3949	GGCCTGAGACCTGGATTG	50	18	1
novel_mir_3681	TATCGGAAAGGAGAGGCAGGG	50	21	1
novel_mir_3597	CCAGAGAGCCCTGAGCAGCC	50	20	1
novel_mir_2699	CCGGACACCAGGCCCGCCCCGGGC	50	24	1
novel_mir_2679	AAAGAAGACTTTCTGGGTGCC	50	21	4
novel_mir_2628	CAGGACCTGAGTGACAAAT	50	19	1
novel_mir_2518	TTGGAGAGTGGGCAGCAGAGA	50	21	2
novel_mir_2286	AGGGGACTGAACTGGGAA	50	18	2
novel_mir_2278	CCGACTCTGGCCCTGGCCC	50	19	1
novel_mir_2180	ATCTCGCCCGCAAAGACCCAGC	50	22	2
novel_mir_2125	TTGTAAAATGAAATGGAC	50	18	1
novel_mir_1994	TAGGGTGCTTAGCTGTTAACT	50	21	2
novel_mir_1278	AAGTTAGAAACTGAGGCC	50	18	1
novel_mir_1213	ATTCCTGGCTCTCTGTTGCA	50	20	3
novel_mir_1079	GCCAGCAGTGAGTCGGAGCT	50	20	4
novel_mir_901	CTCCATTTGTATCCTTGCCTGT	49	22	2
novel_mir_607	ACCCCTTCGGCTGCTGGGCC	49	20	3
novel_mir_3760	ATGGGCAGAAGGGCAGCT	49	18	2
novel_mir_2126	TGACTGTGGCAGCTTTGGGAGA	49	22	1
novel_mir_1841	CGGGCGGCACCCGGCCTGGGAC	49	22	5
novel_mir_592	CCGAGGGAGGGCTGGGGGC	48	19	1
novel_mir_4939	GGGACTGAGGGGCTGGGC	48	18	1
novel_mir_481	ACACTCATCAACTGTGCCTGAC	48	22	1
novel_mir_4417	TTTGTGAGGCCGGGCATG	48	18	1
novel_mir_4416	AAATGGACAATTCTAGCC	48	18	1
novel_mir_427	AGGGGCGCGGCCCAGGAGCTC	48	21	2
novel_mir_4148	TTTTTGAACTCATTGGCCAGGT	48	22	1
novel_mir_399	CTTTTCTGTTTCTGTGTATC	48	20	1
novel_mir_3598	CCCCCATCTCTGTGACTTCC	48	20	1
novel_mir_3371	GCCATGGAGAACTCTGAAAGGAAG	48	24	1
novel_mir_3370	ACTTGAGGACCTGAGGTAGAACG	48	23	1
novel_mir_2931	ATGGAGAACTCTGAAAGGA	48	19	1
novel_mir_2930	AGATATGACTGTAGTGCC	48	18	1
novel_mir_2713	TTGCCTTATCCCTTTGGATGG	48	21	2
novel_mir_237	GAGAAGGTCGGGTTGTAGAAGCT	48	23	2
novel_mir_2127	AGTGTCGGAGCCGCGCCGAGCCT	48	23	1
novel_mir_1652	CCTGATCCTCAGCTGCCCTCT	48	21	6
novel_mir_131	CCAGGACCTGAGTGACAAATGA	48	22	2
novel_mir_127	AAAGATTCCAACCTGAGCC	48	19	2
novel_mir_1024	TAAGCTGTCACTCATTCCCCAA	48	22	1
novel_mir_623	GAGAGCTGGGGCTCGGCCGCC	47	21	2
novel_mir_538	ACGGACCCTTCTGCCTGCAGCT	47	22	2
novel_mir_400	ATATGAAAGATTAGAAGCCTGGAA	47	24	1
novel_mir_3250	CAGTGACTCAGCAGCTCCCGGC	47	22	2
novel_mir_3000	TCTGTAGTTTCTCTGTATCACT	47	22	3
novel_mir_2643	AGAGTAGATGCCTGAGGCC	47	19	2
novel_mir_2128	GTCCTTCTTGATTGCAGTGC	47	20	1
novel_mir_1238	CCTCCTGTCCTGTCCCCCTGCC	47	22	3
novel_mir_1034	CCGGGGGCCGAGAACTGGGACT	47	22	2
novel_mir_975	CCCTTTTGGCTCTCTGACCAGCACC	46	25	2
novel_mir_4587	ATTTCAGGTTGTGGCTCTTGGTTC	46	24	1
novel_mir_4586	AAGGGACAGGAGAAGAGAG	46	19	1
novel_mir_4585	GTGAATGAATCTGAGCTTGGTT	46	22	1
novel_mir_4584	ACCGTCTGAGCCCCGGGG	46	18	1
novel_mir_3954	CTGGGCGCCCGCCTGTCGGAGAG	46	23	2
novel_mir_372	CCCGGGCTGCTGCTGTTCCTGA	46	22	4
novel_mir_344	CGTGGACTCCAGACTCTCTGTGA	46	23	3
novel_mir_278	CAGTCCTGAGCTCCACCCCCT	46	21	4
novel_mir_2629	ACTGAGACCCTGATGGTGG	46	19	1
novel_mir_2387	AAGAAGAACTAGGCTGACTG	46	20	1
novel_mir_2280	AGGACAGCTTAGAATGAGTGCC	46	22	1
novel_mir_2131	ATGACTGATGACTGGGCCCTAG	46	22	1
novel_mir_2130	TAGAGTAGATGCCTGAGGCC	46	20	1
novel_mir_2129	TAGAAGGCTCTGGTGGTACC	46	20	1
novel_mir_1989	CCCTGGAGAGACTGTGGCC	46	19	1
novel_mir_1816	TGGCGCGCTCTGAGGGAG	46	18	3
novel_mir_1025	TTTCTTGAGTGGACTGTTTCCC	46	22	1
novel_mir_635	TAGACTCACCTGCTCAGGGCAG	45	22	3
novel_mir_4704	GTTGGATACCTGTGTATAGCT	45	21	1
novel_mir_4588	GGCTCTGAGAAGGGGAGGAC	45	20	1
novel_mir_4149	AGAACTGGGTAGGCCTCTCC	45	20	1
novel_mir_401	TCTGCTGCTGCCCCTGCC	45	18	1
novel_mir_3292	TCCTGACGCTTCTCTCCCGCA	45	21	3
novel_mir_3189	CTCCACTGCTGCTGCTCCAGC	45	21	1
novel_mir_3121	AGAATGGCTGCTCTGACA	45	18	2
novel_mir_2932	GCCGTGAACTCTGGTGTCAT	45	20	1
novel_mir_2615	ATAGGTTTGGTCCTAGCC	45	18	1
novel_mir_2587	ATGGGCTGGAGAATTGTATTTG	45	22	3
novel_mir_2388	TCCCAGCCTGTGAACCTGCTCC	45	22	1
novel_mir_2133	CGAGGAGGATCAGGCCAGGGGTGG	45	24	1
novel_mir_1798	CTGTGGGTTCGTAGATTCCTCTG	45	23	1
novel_mir_155	GAGAGAAATGGTAGAATGACAGGCC	45	25	3
novel_mir_1279	CCCTAGTCCGCGGCCCTGGCTCCTG	45	25	1
novel_mir_1109	ACTAGGACTGGGAGGAGA	45	18	1
novel_mir_803	TCTGGCATGGCCTTGGGCA	44	19	2
novel_mir_794	TCGCCTGCACCCACTCCCTTCATA	44	24	1
novel_mir_739	CCAAGTGACAGTCAGACCCT	44	20	2
novel_mir_597	GGGCGGTGTTGGCCTGGCTTC	44	21	2
novel_mir_4940	CTGCCAGGAGCTGAGGGC	44	18	1
novel_mir_489	AGCCCACCTGCCCTGCCGCC	44	20	2
novel_mir_482	CCTGCGGCCCAGAGAACTCTGAA	44	23	1
novel_mir_4590	TCAGGCGCTGGACTCCCGCGT	44	21	1
novel_mir_4589	TCCCTGTGTCTCTGGTGCC	44	19	1
novel_mir_431	TCCTGCCCCTCCCCCGCCGCCT	44	22	3
novel_mir_4150	CCTCCTGCCCTCCTTGCTGTA	44	21	1
novel_mir_3950	CCTACCTGAGTCTCTGAGCTTT	44	22	1
novel_mir_3632	TGCTGTGAGGACAGGATGTACT	44	22	2
novel_mir_3372	CCTGTGACTTTCTAACCTGGCC	44	22	1
novel_mir_321	TCATCTCGGAACCTGCCACC	44	20	2
novel_mir_3133	TCACCCCTCGTTGCTGTTGCTC	44	22	3
novel_mir_307	GTTCTGTTGACCTGTGCACCT	44	21	1
novel_mir_306	CAGGACCTGAGTGACAAATGA	44	21	1
novel_mir_2992	TTCAGCTGCTGGAACCCCGGGGA	44	23	2
novel_mir_2933	CCGGTTGGACCAACTCAGCCTGCCT	44	25	1
novel_mir_2711	ACGTGGACTCCAGACTCTCTGT	44	22	3
novel_mir_2631	TTCTTGGAGGACAGCTTGCT	44	20	1
novel_mir_2547	GTCCTAGCAGTGTCACTG	44	18	2
novel_mir_2389	CGCGCCCCCGCCCCCGCC	44	18	1
novel_mir_2281	CAAGGGACAGTAGTACGGCACACT	44	24	1
novel_mir_2134	TGGCTGTGCTCCCACTCCTGG	44	21	1
novel_mir_1704	ATCCAGATGTGACAGAGCTCGACC	44	24	3
novel_mir_1141	CATATTTGGATAGATAGGCT	44	20	3
novel_mir_1111	TTCTTGAGGGCCTTGTAGTC	44	20	1
novel_mir_1110	TAATGAATATGTTAAGGACC	44	20	1
novel_mir_1026	ATGTCATTTTGTGTAAGGGCG	44	21	1
novel_mir_936	TTTTTGCTGGAACATTTC	43	18	3
novel_mir_540	TACCTTGGGAGTTGTAGTCC	43	20	3
novel_mir_3967	GCGAGTGTAGAGCGATCCTGGGAA	43	24	2
novel_mir_2505	TTGAAAAGTTCACGATTGAGCA	43	22	4
novel_mir_2136	CCGAAAGCCTGCAGAGAGC	43	19	1
novel_mir_1373	ACGGACCCTTCTGCCTGCAGC	43	21	3
novel_mir_1249	GTCAAATTGAATGGGTCAGGAT	43	22	4
novel_mir_6	AGTATTAGAGGCACCGCCTGCC	42	22	1
novel_mir_594	CGTGAAGAACATTGATGATGGCAC	42	24	1
novel_mir_4941	ATGTGGGTAGAGCTGAGAA	42	19	1
novel_mir_4705	AGGCAGGAAGTCTGGGAA	42	18	1
novel_mir_4593	GTCTGACCTCCTTGGCACTGG	42	21	1
novel_mir_4592	TGGTGATTCCAGTGGACTGTATCTC	42	25	1
novel_mir_4591	CTGTCACTGTAAGCCTGCCCA	42	21	1
novel_mir_4419	TCATGGGGAGACAGAACT	42	18	1
novel_mir_4418	CCAGAAGGCAGTAGGACC	42	18	1
novel_mir_4208	TCTGCCAGGATTGAATTATTTT	42	22	1
novel_mir_4207	TGTCACTTGGACCTGTGGGGAC	42	22	1
novel_mir_4206	CTGCAGGGGTAGAGGAGAGGCCAC	42	24	1
novel_mir_406	CCCCCTCCCGAGTGGACTGTC	42	21	1
novel_mir_338	TAGCTGGGAAAGTCAATGGACT	42	22	2
novel_mir_3376	GGTGGCTGTGACAACCCTGGCCT	42	23	1
novel_mir_3375	CATGTAATTATTGTGAACACC	42	21	1
novel_mir_3374	GAAGAACTGTTGCCCTCTGCCC	42	22	1
novel_mir_3373	ATTCTGAACCTGAGAAAAGAGAA	42	23	1
novel_mir_3190	GAGAATGAATCCTGAGGGCTC	42	21	1
novel_mir_3081	CTCAGGACCACCCTGCCAAGGCAGA	42	25	2
novel_mir_2394	TCCATAGAGTGGACTGTCTGTGCT	42	24	2
novel_mir_2282	CGGGACTTTACTAATGAGCT	42	20	1
novel_mir_2137	ACACTCTGGCCCGGTTCTCGG	42	21	1
novel_mir_1991	CCCCTACTCCCTCTTCACTG	42	20	1
novel_mir_1990	ACAGGCACTGGGACATCA	42	18	1
novel_mir_1799	AAGAATCGTCGACCTTTAC	42	19	1
novel_mir_1684	TCCCTAACCTCTGCCTGCC	42	19	1
novel_mir_1430	ATTAGGAGGGCTGAGAGGGCC	42	21	2
novel_mir_1287	ATGAGAAGATGTCAAGGACTGGA	42	23	2
novel_mir_1123	ATGGGCTAAGGGAGATGATTG	42	21	2
novel_mir_1027	AGGGGAGGGGAGGGAGTG	42	18	1
novel_mir_976	AATGAATCATGTTGGGCCT	41	19	2
novel_mir_543	GAGAGCCCCAGGCCCGAGCCACG	41	23	2
novel_mir_4594	AGCTGACTGTGCCTGGCACT	41	20	1
novel_mir_4151	CTGCTGGCTCCAGAGTGGGAC	41	21	1
novel_mir_3655	TGTTTCTCTGAGGCTGGCCT	41	20	3
novel_mir_3504	TCCATATCCCAACCTGTCAGA	41	21	2
novel_mir_342	CCCCTTGGACTTTTGCTGAAG	41	21	2
novel_mir_2138	CGGTTGGAGGTTGTAGGACCGGC	41	23	1
novel_mir_169	TATGAGAAAATGTAGAACCAATA	41	23	4
novel_mir_123	AGCGGTTGGAGGTTGTAGGAC	41	21	4
novel_mir_962	GGTACTTAGAGTCGGGATGCACA	40	23	1
novel_mir_796	TAGAGGCACCGCCTGCCCAGTGAC	40	24	1
novel_mir_720	TTCCTGGCCCGCCTGCTGCG	40	20	1
novel_mir_719	TCTCGATGTCTGTCTGCAGCT	40	21	1
novel_mir_698	AATCGGCCGCGCCGTCGCAGGCA	40	23	2
novel_mir_62	GACCCGCGGGTGCTTTCCAGCTCTT	40	25	3
novel_mir_4943	TTGAACCACAGCACCAGGAAGC	40	22	1
novel_mir_4942	CAGTCTTGTAGCTAGAAC	40	18	1
novel_mir_483	GGCAGGGCTGGACTCAGT	40	18	1
novel_mir_4706	TTGTATGACCTCTCTGAGCC	40	20	1
novel_mir_4420	TCTGAATCCTTGGGCCCAGG	40	20	1
novel_mir_421	AGGGCAAGGAGAAATAGAAA	40	20	2
novel_mir_408	AGTCCCGGCTGCAGCACCTG	40	20	1
novel_mir_407	GGGGGTGCAGTAGAAAGAATCGGAA	40	25	1
novel_mir_4037	AGGAGATACTCTGACCTGTGCC	40	22	1
novel_mir_3951	GAGGGCAGGACACTTAGC	40	18	1
novel_mir_3801	GGGGGGGCCGGCGGCGGC	40	18	2
novel_mir_3682	TCTATTTCGTAGACTAGACT	40	20	1
novel_mir_34	TCTGAGTTCAGATCCCAGGCT	40	21	2
novel_mir_3191	AAGAGAATATCAGGATTACGGAC	40	23	1
novel_mir_3086	AGGTAGGATTAGATCATTAGCT	40	22	2
novel_mir_2967	ATGAAAGATTAGAAGCCTGGA	40	21	2
novel_mir_2934	TCTGGTTGGATTTGGTGCC	40	19	1
novel_mir_2514	CTTTTCGAGGTAGGAGTCGACT	40	22	1
novel_mir_239	TCACTCTGGCCCCGCCCCGCC	40	21	3
novel_mir_2283	TGACCTGCTGCAGCTCCCGCCT	40	22	1
novel_mir_2166	TTGGCAGAGAGCTCTTAGTA	40	20	2
novel_mir_2165	GTATGAGCCAGAGGATCCTAGGGGA	40	25	1
novel_mir_2140	AACCTCCCTGTGCCTCTGGTG	40	21	1
novel_mir_2139	ATGAAGCAGAAGCCCCAAA	40	19	1
novel_mir_2016	GCGGCGGCGGCGGGGGTGG	40	19	4
novel_mir_194	AGCTTGATGTATCGTCCCGGC	40	21	1
novel_mir_1183	GTGTTTTTTATTCCTGTGGGGCT	40	23	1
novel_mir_1167	CAGGACAGGGCAGGGGGCAGC	40	21	2
novel_mir_1118	TCATCTCGGAACCTGCCACCC	40	21	2
novel_mir_731	CTCTGCTGTGTGTCTCTGCC	39	20	2
novel_mir_484	CTCTCATTTTTACCAGTCTGAGTG	39	24	1
novel_mir_4598	CCCAAGGAAAGCCACAGAACC	39	21	1
novel_mir_4597	ACTGCAGGCTGATTAAGGGAC	39	21	1
novel_mir_4596	TTGGTGGAGTAGACTTCTGGCT	39	22	1
novel_mir_4595	AGTGGAAAGAGTGCAGAGCC	39	20	1
novel_mir_4210	TCATCGGCTGAGAGGGCGTAGG	39	22	1
novel_mir_4209	GGCTAACAGATCCTCACT	39	18	1
novel_mir_332	GGGACTGCGCTCTGGGAG	39	18	2
novel_mir_3194	CAGTGGTTGTTTCAGAGGACT	39	21	1
novel_mir_3193	GAGAGAAAATGGACATAA	39	18	1
novel_mir_3068	GTGAAGAACATTGATGATGGCACCT	39	25	1
novel_mir_2935	ATGTGGCTCTGGCTCTGGCT	39	20	1
novel_mir_2801	TTTATCTGTTGAATGCTC	39	18	1
novel_mir_2144	GTTCTAAGTGTGTTGGCTGCT	39	21	1
novel_mir_2143	CTGGTCTGGGCTGTCTACC	39	19	1
novel_mir_2142	AACTGGGAGCCTGGGCCGCT	39	20	1
novel_mir_1829	TTGTGACTGTGGCCCCTG	39	18	2
novel_mir_1800	AGAGCTGGGCTGCAGGGC	39	18	1
novel_mir_134	TCTGAACCCCCTTTCCCTCCT	39	21	4
novel_mir_1280	ACATTCCAGTGTGTTGTAACAT	39	22	1
novel_mir_1043	GCAGAGTCGAGAGTGGGAGAAGA	39	23	2
novel_mir_1038	TCTGCACTCTATACGACCCAGG	39	22	2
novel_mir_765	CTGGACTGGAGGCCCCTGGAGC	38	22	2
novel_mir_722	TAGAGGAGAGAATTTTTGACAAA	38	23	1
novel_mir_485	TTGCATTGCTGGTAGAGACC	38	20	1
novel_mir_4707	AGTAGTTCTGAGGTATTGATAGCT	38	24	1
novel_mir_4600	AAGAGTAGGACTAGCAAGGC	38	20	1
novel_mir_4599	TTAGGTATCTGTGACTCTTGGGC	38	23	1
novel_mir_4211	GGTGGATGAAGTAGGGCC	38	18	1
novel_mir_4153	AGCCCTTAAAGTGTCGGCCGCT	38	22	1
novel_mir_4152	ATGGAGATAGTGGTAGTACT	38	20	1
novel_mir_411	ACCTCAGCCAGACATGACCCAG	38	22	1
novel_mir_410	GGTGGAGAGTAGGCCCAGGCCCC	38	23	1
novel_mir_3737	ATTGAGATGCTTGTAGGACAG	38	21	1
novel_mir_361	TTTTTTGCTGGAACATTTC	38	19	3
novel_mir_3599	CTGTCTGACCCTGCCCCGCGCC	38	22	1
novel_mir_3380	CTTTCTGAAGCTGTCAGGGCT	38	21	1
novel_mir_3334	AAATGAATCATGTTGGGCCT	38	20	3
novel_mir_310	AAGGAACTGTGTTGGGAC	38	18	1
novel_mir_2936	CCAGGACTGTGAGCTCTG	38	18	1
novel_mir_2340	AGCGCCTGCCTGAATCTGTTCTGCC	38	25	2
novel_mir_2287	AGTTTGTTGGGCCGGGTTCTGAG	38	23	1
novel_mir_2285	AGTCCCCTGCCCTCTGGCA	38	19	1
novel_mir_1281	AACTGCTGGAACCCACTGAGCCC	38	23	1
novel_mir_1215	TCTGGCTGAGGAGGAAGTGGAG	38	22	3
novel_mir_1157	TCATGAACAATAAACAAGAGT	38	21	3
novel_mir_1028	TTAAGAAATCAGATCCCAGGGTG	38	23	1
novel_mir_86	CCCAAGACCTCAGACCACAACC	37	22	3
novel_mir_531	CAACTGAGGTGTGCGGGCT	37	19	2
novel_mir_4944	GTGCTCTGGGGCTGGAGGCT	37	20	1
novel_mir_4602	TTGACCTCTGTAGACCGACAGC	37	22	1
novel_mir_4601	GTGAGAGTCTGTGCTGCTATGTCT	37	24	1
novel_mir_3381	CCACACATCACAGGCTGATTTC	37	22	1
novel_mir_2145	AAGATACTTTGAGTGGCAGCC	37	21	1
novel_mir_1229	GACGGAAATGAGGCTTGCCTGCC	37	23	2
novel_mir_1113	GTGACTCGGGCTCCTGTGCC	37	20	1
novel_mir_973	CATGTAATTATTGTGAACACCT	36	22	2
novel_mir_840	ACCTCCACCCAGTTTCAGGCCTG	36	23	2
novel_mir_798	TGGGGCAGGGGCAGGGCGG	36	19	1
novel_mir_616	GGGTGGCTGTGACAACCCTGGCC	36	23	2
novel_mir_595	TGAGAGAGGTCGGTGTGAGCC	36	21	1
novel_mir_496	TCTGGCTGAGGAGGAAGTGGA	36	21	2
novel_mir_4946	AGAGAGGTCGGTGTGAGCC	36	19	1
novel_mir_4945	TTGCTGGGAATTCTGCAC	36	18	1
novel_mir_488	TGAGCCAGGCTGAGACTAGAACC	36	23	1
novel_mir_4710	GATCAAGATCTGTTGGATATCCT	36	23	1
novel_mir_4709	TATATTTAAGGATTATTCTGCT	36	22	1
novel_mir_4708	GAGATTGAGAACAAGAGAGCT	36	21	1
novel_mir_4607	TCACTTAGTATCGTCTGGGGCC	36	22	1
novel_mir_4606	TTAGAGATGATAGATGGGCT	36	20	1
novel_mir_4605	TGGTCGGTTCCTGGAGCTGCGGTCT	36	25	1
novel_mir_4604	CTTGCGCTCAGTGTAGAAACCC	36	22	1
novel_mir_4603	CAGCGGTCGGGCTGCTCTTGGC	36	22	1
novel_mir_4422	CTGAGCAGAGGGAGGGCT	36	18	1
novel_mir_4421	CCACCTGAGGTGGGCTGGGGCTGCT	36	25	1
novel_mir_4288	GTGCGGGCCGGCGGGGTC	36	18	1
novel_mir_4212	TTTTCTGTCACTGTAAGCCTGCCC	36	24	1
novel_mir_419	ATATGAGAAAATGTAGAACCA	36	21	2
novel_mir_3809	AAGCCCCTGACGTCACCTG	36	19	1
novel_mir_3382	ACTCTGGCTCTGCCACCTGCTGC	36	23	1
novel_mir_3195	TAATAAACTGTGCCCTGAAACC	36	22	1
novel_mir_3185	CGGAACACCTGCTCTCACCT	36	20	1
novel_mir_312	CACTAGGAAATGTAGTCATGCT	36	22	1
novel_mir_311	GGGCTGAGCGGCGGCAGC	36	18	1
novel_mir_31	GCCTTGTCGTGGGTCCTGTGTCT	36	23	2
novel_mir_3069	TGTTTTTTATTCCTGTGGGGCT	36	22	1
novel_mir_2938	CAGGGGGAGGAGTGTAGAT	36	19	1
novel_mir_2937	TTGAAGAAGTAGAAGCCA	36	18	1
novel_mir_2802	ATGGAATGGTTATAAAAGTGATTG	36	24	1
novel_mir_2633	AAGTGGCCAGAACTCCTATTC	36	21	1
novel_mir_2632	ACAGGTCTGCAGGCTCCCACAGGT	36	24	1
novel_mir_2391	CCCCCATCTCTGTGACTTCCTGGA	36	24	1
novel_mir_2390	GTGTAGTTGCAGTAGTGCTCTGTGG	36	25	1
novel_mir_2370	GCACGGCTGGCCTGGACC	36	18	2
novel_mir_2338	CCGGACACCAGACCACCGCCT	36	21	2
novel_mir_2288	TCCGGATGACTGACCAAGAGGCT	36	23	1
novel_mir_1848	TGCTTTGACCCGGACAGACAAT	36	22	2
novel_mir_1685	GCTGTGTGATTGTGTGGGCC	36	20	1
novel_mir_1324	GCCCAAGACCTCAGACCACAAC	36	22	2
novel_mir_1114	CAGTAGAATTGGGCCAGCC	36	19	1
novel_mir_864	GCTGGGCTGAGACTGCTGAAG	35	21	3
novel_mir_725	TGCTGGAGGAGGAGAGAGCT	35	20	1
novel_mir_4608	AGTGAGATTGCCGAGACCTGAAG	35	23	1
novel_mir_3953	TTTCTCCCAGATCTGCAGGCCCG	35	23	1
novel_mir_3952	GTTGAGTGCTGTGCTTGGGGGAGA	35	24	1
novel_mir_3501	CGGCTGTCACCCTCTGAGGAGG	35	22	1
novel_mir_3383	AGTCATCGTGGGCAGCAGGGCC	35	22	1
novel_mir_2146	CTGCCTGTAGCATGAGCGAGTT	35	22	1
novel_mir_1908	AGGAGGAGGAGAAGCGGG	35	18	1
novel_mir_1754	AGACCTCGGGTCCTGACGCCT	35	21	2
novel_mir_1510	CGCCGCTTTCTGGGCTCGCT	35	20	3
novel_mir_1283	GGGCGGCACAGCCAGATGCGAGATG	35	25	1
novel_mir_1140	CTGGGGGCAGCAGGCGCCGGGAG	35	23	3
novel_mir_114	TGTTCTTAGGCTCAACGGCATCGA	35	24	2
novel_mir_102	ATGTTGAGTGCTTTTTGTTC	35	20	3
novel_mir_726	CCCAGAGGACACAGGCAGC	34	19	1
novel_mir_4947	AGCAGTGAGATTTGGTGATTGTC	34	23	1
novel_mir_4713	CTGGGCAGATCTCCAAGCGCC	34	21	1
novel_mir_4712	TGTAATTATTGTGAACACCT	34	20	1
novel_mir_4711	CCCACAACCTCTCTGAGCC	34	19	1
novel_mir_4613	CTCTACTCTCCTGTCACTGTA	34	21	1
novel_mir_4612	CACGTAGACATTCCCCGCT	34	19	1
novel_mir_4611	ATTGGGCTGGCAGCAGGAC	34	19	1
novel_mir_4610	AAGTGGACCAGGACAGGAC	34	19	1
novel_mir_4609	CACCATCAGACTTAGACATTT	34	21	1
novel_mir_4215	GGGCAGGTCGGAGAAGAGCGAGAA	34	24	1
novel_mir_4213	TTTCTGGAGTCTTGAGGGCC	34	20	1
novel_mir_4038	ATGTAATTATTGTGAACACCT	34	21	1
novel_mir_3955	CCCTGGCCAGTGTTAGCTG	34	19	1
novel_mir_3810	CATCCAAAGGGATAAGGCAAG	34	21	1
novel_mir_3601	TCCTGAGAACTCTTAATATGTC	34	22	1
novel_mir_3600	TAGGAACAGCTCAAGAACCT	34	20	1
novel_mir_3386	GGGGGGTTAGAGCAGGACCACAGC	34	24	1
novel_mir_3384	CCCATCTTGAGCTCTTCCTGAA	34	22	1
novel_mir_3199	ATGAGAAATGGAAGATGAGAAC	34	22	1
novel_mir_3198	TCCCAGGATTTAAACAGAAAC	34	21	1
novel_mir_3197	GGTCAGCAACTGTGTCGTGAGCAGC	34	25	1
novel_mir_3196	CTGTAATCAGTGAAGGGCT	34	19	1
novel_mir_2939	TCATCAGGCTGCAGCCCCCTCC	34	22	1
novel_mir_2803	TCATGCTAGGTTCAGGAACAGAT	34	23	1
novel_mir_2684	GGGGGGGCCGGCGGCGGCGGCG	34	22	2
novel_mir_2515	AAGAACCTGCTGGCAAGAG	34	19	1
novel_mir_2214	TGTAGAGACAGGACCTGAGGAAG	34	23	2
novel_mir_2167	CGGTCCCCAGCATCTCCAC	34	19	1
novel_mir_2147	CTGGATCTGAGCTCTGTGCCC	34	21	1
novel_mir_2059	GGTGAGCTCTGACCCTTGGGCC	34	22	2
novel_mir_195	TTGCCTTATCCCTTTGGAT	34	19	1
novel_mir_1133	TCTCACCTGGCATAAGCAATTC	34	22	2
novel_mir_1058	TTGGGAGGAGAGAACTTAATT	34	21	2
novel_mir_938	TTCAGCTGCTGGAACCCCGGGGAT	33	24	3
novel_mir_813	TAAAAGCTGTCCACTGTAGAGT	33	22	2
novel_mir_728	TAGTTTGTGGCTTCATGGAAACT	33	23	1
novel_mir_727	CTGCCTGTACATGTGAACGTT	33	21	1
novel_mir_683	AAAGGTCGCCCTCAAGGTG	33	19	3
novel_mir_4948	CGGCGGCGGCGGCGGCGGCGT	33	21	1
novel_mir_4715	GAGTGGGGTTTTGCAGTC	33	18	1
novel_mir_4714	ATCCTTTTGAATTTTGCACAGCCCT	33	25	1
novel_mir_4672	GAGAAATGGAAGATGAGAACT	33	21	2
novel_mir_4623	GGGGATGGGAGGACCTTGCA	33	20	1
novel_mir_4621	GCACCCGGTCCTCAGCGACTC	33	21	1
novel_mir_4620	CTCCGCCACCTCCACCGCG	33	19	1
novel_mir_4619	AGACCGGCAGCAGCGCTCGCT	33	21	1
novel_mir_4618	AACTGTGAATCTGGGCCC	33	18	1
novel_mir_4617	GCCAGCAGTGAGTCGGAGCTCT	33	22	1
novel_mir_4616	TTCAACTGAGGGCTCAAAACT	33	21	1
novel_mir_4615	CAGGTTTGAGCTCTGCAGCC	33	20	1
novel_mir_4614	CTGTTGGCACTGAGATATTTG	33	21	1
novel_mir_4423	GTAGAGAGGCTGGGCGCA	33	18	1
novel_mir_4290	TGGGGACATTGCTCTCTGGGCT	33	22	1
novel_mir_4154	GCATACTTGGGAAGGACTTAGA	33	22	1
novel_mir_3958	TTCCTGCAGCTCTCCTTCTCCCG	33	23	1
novel_mir_3957	AGGACCTGGGGTTGGTTGGACTCTG	33	25	1
novel_mir_3956	AGCCTTGAGAATCGGAAGG	33	19	1
novel_mir_3602	AAGATCAGAGAGGGCAGAGGTG	33	22	1
novel_mir_3526	TCATGAACAATAAACAAGAGTT	33	22	2
novel_mir_314	CATTGCTGTCGTGAGAGA	33	18	1
novel_mir_313	TATCTGTGACTCTTGGGCCT	33	20	1
novel_mir_2804	CCCTCCTTTCTCCTGGCGTC	33	20	1
novel_mir_2516	CTGAAGGACAGTGGGGCT	33	18	1
novel_mir_2393	CCGGGGGAGAGTAGGGACTC	33	20	1
novel_mir_2290	TAGGCACTGAGGGATCTGAGTAGGT	33	25	1
novel_mir_2289	CAAGGGATGAGGAGGAGTTGG	33	21	1
novel_mir_2150	GCGCTGTGGGCCCTGAAGGA	33	20	1
novel_mir_2149	TGGAGGGACTGGGAGGCTG	33	19	1
novel_mir_2148	GATTTGAGCTCAGCCCTGGTG	33	21	1
novel_mir_2086	CCACCTGCCCTGCCGCCCCCAG	33	22	3
novel_mir_199	ACCCTGACTGTCCCTCTGTAGA	33	22	2
novel_mir_196	GAACTGGGTAGGCCTCTC	33	18	1
novel_mir_1716	CCATACTTAGACCCTGAGCATC	33	22	3
novel_mir_1687	CTGTAGAACTAGTCCTTA	33	18	1
novel_mir_1686	GTAGTTGCAGTAGTGCTCTGTGG	33	23	1
novel_mir_1404	AGGGGCTAAAGAGGAGGA	33	18	2
novel_mir_989	ACCTTCAGACTCCTCTCACCCG	32	22	2
novel_mir_828	ATTTGTAGAAGTGGGCCC	32	18	2
novel_mir_799	GGGGCGGCGGCGGCGGGA	32	18	1
novel_mir_730	TTAGACGGGCTCACATCAC	32	19	1
novel_mir_4949	CTTGTGAGCTCTTGGACC	32	18	1
novel_mir_491	CCTGGCAGCAGGGAAGGGCT	32	20	1
novel_mir_4753	AAGGACTGGCTGTAACCT	32	18	2
novel_mir_4716	TGGACAAGCTTAGACTGAAATGCT	32	24	1
novel_mir_4627	TGGCCCAGGAGAAAATGTAGACC	32	23	1
novel_mir_4626	AGTTGAGCTCTGTAGATAAATGCCT	32	25	1
novel_mir_4625	GATGTCTGTGCAGAGCCTTTGCC	32	23	1
novel_mir_4624	CAGGGCAGAAACTGGGCAGCC	32	21	1
novel_mir_4424	TAGCTGCTGGGGCCTGCC	32	18	1
novel_mir_4329	CCGAGACAGAGAACCTGCC	32	19	2
novel_mir_430	GTGACTCAGGGCTGGCCGCCT	32	21	2
novel_mir_4291	TTTTCTGTCACTGTAAGCCTGCC	32	23	1
novel_mir_413	GGGGACTGTCACCCTGGCC	32	19	1
novel_mir_3962	AGAGCCCCTGCCCCTCTGTTGGAG	32	24	1
novel_mir_3960	CCTCTCTACTTCTGTGGCC	32	19	1
novel_mir_3959	TCATGTAGATTCCACACCCCG	32	21	1
novel_mir_3610	GAGGTTCGGGGCCCGGCGCTG	32	21	2
novel_mir_3502	AGGCTGGGAGGACAGAGC	32	18	1
novel_mir_3388	CCGAGTGGACTGTCCAAGCAGA	32	22	1
novel_mir_3387	AATTTAAGGGCTTTGGATC	32	19	1
novel_mir_3201	AGGAAAGTAGAATGGTTGAGT	32	21	1
novel_mir_3200	ATGAGGATAAGAATAGCACC	32	20	1
novel_mir_315	AGAGGTCTGGCACTAGTAGCA	32	21	1
novel_mir_3071	TGCTGTATGATCTGGGGGCC	32	20	1
novel_mir_3070	TGCTCCGGATCTCATGCCTGTG	32	22	1
novel_mir_2974	GTCCCCAGACTCTCCCGGGCT	32	21	2
novel_mir_2942	GAGGCCTGACAGAAACCA	32	18	1
novel_mir_2941	AAAGAAGTTTTGGATCCAG	32	19	1
novel_mir_2940	TTAGTCTTCTGTGGGTCT	32	18	1
novel_mir_2805	AGGACCTGAGTGACAAATGA	32	20	1
novel_mir_2715	ATGTTAGGGTTGTACGGTAGAACT	32	24	2
novel_mir_2680	ATGAGAAAATGTAGAACCAATA	32	22	2
novel_mir_2671	GCTGGGCTGAGACTGCTGAAGA	32	22	2
novel_mir_2636	AGAGGTCTGGCACTAGTAGCAC	32	22	1
novel_mir_2635	CCACCGCATGCTAGTTCCT	32	19	1
novel_mir_2634	GGGTGGAGTGGTCAGGTGCTG	32	21	1
novel_mir_243	GAGTTCAGGTGGGCTGCT	32	18	2
novel_mir_2292	AGTGACCCCAGGGCCTGTC	32	19	1
novel_mir_2291	CAGCTGAGGACAGGCTGGCGCCT	32	23	1
novel_mir_2170	TAGGGTAGTCCCTGGTCGCC	32	20	1
novel_mir_2169	TGCCTTATCCCTTTGGATG	32	19	1
novel_mir_2168	TCTGTCACTGTAAGCCTGCC	32	20	1
novel_mir_1992	TCTGACCCTGCCCCGCGCCT	32	20	1
novel_mir_1941	ATGGTCCATTTTGCTCTGCT	32	20	2
novel_mir_1872	TTATTACTGTGAGAATTATGAT	32	22	2
novel_mir_1286	GATACTAAAGCGACGGAGCC	32	20	1
novel_mir_1285	TCTAACCACAGTTCCTCTGAGC	32	22	1
novel_mir_1284	AGGATGAGGAGCTAGCTGT	32	19	1
novel_mir_933	GGAGGACTGTCCAGGCTGAG	31	20	3
novel_mir_91	AGAGAGCTGGGCTGGAGCT	31	19	2
novel_mir_800	TAACTTTGGTCAGGGATT	31	18	1
novel_mir_732	CAGAGAGAGAACAGGGACC	31	19	1
novel_mir_493	TATAAATGTATCACGTTAGGCC	31	22	1
novel_mir_492	AATTCCTCGTCAACTGCTTTG	31	21	1
novel_mir_4630	GTGGGTAAGTAGATCTTTTGCC	31	22	1
novel_mir_4629	AAAGCACGTGGGTTTTAGAAC	31	21	1
novel_mir_4628	CTGCTGTTCTCTAGAAAGAA	31	20	1
novel_mir_415	CTGGGCTGAAGGTCTCACGCT	31	21	1
novel_mir_414	TAGAGCATGGAGACACCTGAAC	31	22	1
novel_mir_4057	CGGGCTACTAGGACAGGCCAGGG	31	23	2
novel_mir_3964	CCTCTGTGCAGTGCTCTCTGGCT	31	23	1
novel_mir_3963	GATGAGAGTTTTGGATGCAGTGCT	31	24	1
novel_mir_3738	TCTGAGCAGGCTCGGGACCCG	31	21	1
novel_mir_316	AGTGTGCAAAAACTATAGAGCC	31	22	1
novel_mir_2943	TAGGATTCTAGAACTTCTGCATAT	31	24	1
novel_mir_2669	GCGGTCGGGCTGCTCTTGGC	31	20	2
novel_mir_2293	GCTGTGAGGATTGGGCGCTGGAAA	31	24	1
novel_mir_222	AAAGCAAATGTTGGGTGAACGGC	31	23	2
novel_mir_2151	CCGATTCCTGTAGTAGCGGCTGTA	31	24	1
novel_mir_1993	AGGGGCTCAGAGCTGAGGCAGAAT	31	24	1
novel_mir_1780	CTTCGAAAGCGGCTTCGGCT	31	20	3
novel_mir_135	AAAGAAGACTTTCTGGGTGCCT	31	22	3
novel_mir_1150	TTGGTGATAGGAGTCTGTGATT	31	22	2
novel_mir_1116	AGTAAGTTCGGGCCTTATACC	31	21	1
novel_mir_1115	ATCCTGCTGTAGTGAGTGAGCCT	31	23	1
novel_mir_105	TTATGGCAGGGGCTGGGAAT	31	20	4
novel_mir_1040	TGCCTGTAGCATGAGCGAGTTGGA	31	24	2
novel_mir_988	TAGTGAGGGCAGAAGAGAA	30	19	2
novel_mir_802	CCAGGCTGAGACTAGAACCC	30	20	1
novel_mir_761	TCGGCTGTGGGGTCCTGTGGTGT	30	23	2
novel_mir_4954	GAGCTGGGGTCTGGGCAGTGCC	30	22	1
novel_mir_4952	TTTTCGGCTTTGTGAGAAACC	30	21	1
novel_mir_4951	TGCTGCTTCTGTTCTGGGTC	30	20	1
novel_mir_4950	CCCTCCCGCCCCTTCCCC	30	18	1
novel_mir_495	GGAAGGATAATCCTGAAGGTTGGAG	30	25	1
novel_mir_494	CGCGGGTGCTTTCCAGCTCTTTT	30	23	1
novel_mir_4739	GAGAAGTAAAGAGGTAGGACT	30	21	2
novel_mir_4718	TGACTGATGACTGGGCCCTAG	30	21	1
novel_mir_4717	CCGAGTGGACTGTCCAAG	30	18	1
novel_mir_4633	ATGGCCTAGAAGACTTGAAT	30	20	1
novel_mir_4632	TTCCCTGACGCCGGCTCTGCC	30	21	1
novel_mir_4631	AAATGTATAAGCTCTGGGATT	30	21	1
novel_mir_4426	GGAGAAAAGGGCAAGAAC	30	18	1
novel_mir_4425	ATATGGAGAAGAAAGGGGCTC	30	21	1
novel_mir_4292	CTTGGGATGCAGGCTCAGC	30	19	1
novel_mir_418	GAAGGAGCTGGAGCAGAGCCAGA	30	23	1
novel_mir_4042	TTGTATCAGTGGCTTTAATTC	30	21	1
novel_mir_4041	TGACTCTGAGGCACCTGACT	30	20	1
novel_mir_4040	ACAGAGGAACTCCAGAGA	30	18	1
novel_mir_4039	TAGTCCAGGCAGACTCTCCT	30	20	1
novel_mir_3973	GAGACTTGCAGGCCTGGCTTTG	30	22	1
novel_mir_3972	ACCCACATCCTCCATCCTGACTG	30	23	1
novel_mir_3970	ACAGGGCAGGGACAGGGACAGCC	30	23	1
novel_mir_3969	TTGCACTGGCCTGTCCCTCAGG	30	22	1
novel_mir_3968	AGACGGAGACTCGGCCCGGTGTC	30	23	1
novel_mir_3966	CAGGCTGTGAGAGTTAGAAGA	30	21	1
novel_mir_3875	TTCTGAAGACAGAGTGGCTC	30	20	1
novel_mir_3739	AGGGCTTAGGGGAGAACAGGCC	30	22	1
novel_mir_3735	GAAGGCCTTTCCATCTCTGTCT	30	22	3
novel_mir_3604	GCTCGGCCCCACTGACCCTGGAC	30	23	1
novel_mir_3390	TTAGGACAACTGTTGCATGC	30	20	1
novel_mir_3389	GTTGTCGTGCAGGTAGAGGCT	30	21	1
novel_mir_3254	TCTGTAGTCTCTCTGTATCACT	30	22	2
novel_mir_3234	ACTGCAAAATGATTGAGAGGCT	30	22	2
novel_mir_3205	AGAGTGGGGTTTTGCAGTCC	30	20	1
novel_mir_3204	ATCCTCTGAACTCTGGCCCT	30	20	1
novel_mir_3203	AGTCCTGGGTTCTGAGCCT	30	19	1
novel_mir_3202	TAAAAGCTGCCTTGAGAACTC	30	21	1
novel_mir_317	CAAAGCAAAGCTCAGTTGGAGC	30	22	1
novel_mir_3072	CCGCCGCCTCCGCCGCCGCCGC	30	22	1
novel_mir_2945	CTTGCAGACAGAGACCCTTGGC	30	22	1
novel_mir_2944	CCCAGGGCCACCCCGGACCCAC	30	22	1
novel_mir_2841	TGCGAAGCTAAGTCTCTGACT	30	21	2
novel_mir_2809	TGGGCTGGGGCTCTCTTGAGTC	30	22	1
novel_mir_2808	AGGATTGGCAGTGCCCACT	30	19	1
novel_mir_2807	TTTAATGGTATCAAGGAAGGTA	30	22	1
novel_mir_2617	GCGGCGGCGGCGGCGGTGGCGGA	30	23	1
novel_mir_2517	CTTGATGTATCGTCCCGGC	30	19	1
novel_mir_2295	CTGAGCTGCCAGTGGACC	30	18	1
novel_mir_2294	GGTGAGAAGGCTCTGGCC	30	18	1
novel_mir_22	TTGGCAGAGAGCTCTTAGTAA	30	21	3
novel_mir_2173	TGAGGCACGACTTGGGATGAG	30	21	1
novel_mir_2172	TCTGAGACTCCTCTTCCCCT	30	20	1
novel_mir_2171	AGAGGAGACTTTTAGCTTTGA	30	21	1
novel_mir_1995	GAAGGGACTGGCCCAGGGCC	30	20	1
novel_mir_198	CTCAGGGTCTGTGCCAGCC	30	19	1
novel_mir_1802	CAGAAGTAGTGAGAGAAGGAAG	30	22	1
novel_mir_1698	GACGCGATTTGTAGCACAGACA	30	22	2
novel_mir_1688	TATGAGAAAATGTAGAACCA	30	20	1
novel_mir_1364	AAAAGCTGTCCACTGTAGAGTT	30	22	2
novel_mir_1289	TTTCCCTGCTGCTTGCTG	30	18	1
novel_mir_1288	CTGGAAGGACTTAGAGCC	30	18	1
novel_mir_1185	GGGGAGGTGCAGAGAGCTCT	30	20	1
novel_mir_1184	CGGCAGAGAGAGAGCTCGC	30	19	1
novel_mir_1172	TGCGCCTGACCTGCTCCTGACC	30	22	2
novel_mir_1057	TGTTCTTAGGCTCAACGGCAT	30	21	2
novel_mir_1004	CGGCGGCTCCAGGGACCTGGCG	30	22	3
novel_mir_977	AAAAGAGACTTTCTGGAGCC	29	20	2
novel_mir_916	ATGGGCTAAGGGAGATGATT	29	20	3
novel_mir_738	CCATGACCTTCTCTCTAGTGCTTG	29	24	1
novel_mir_737	TGCTGCAGATGCTGACAGGCCC	29	22	1
novel_mir_736	TTCTGAGACATGAGCCTTG	29	19	1
novel_mir_735	TTGTTATTTCTGTATTCAAGATG	29	23	1
novel_mir_733	CAAGGAGGCACTGAGGGAGAA	29	21	1
novel_mir_665	TTGCAAAGGAATCCTGGGCCT	29	21	2
novel_mir_549	GTGGCAGACTGTGAGGGAA	29	19	2
novel_mir_497	CAAAGTTCTGTAGTGCACTGACT	29	23	1
novel_mir_4719	TTAAGAGAATAGTAGGAGGTCC	29	22	1
novel_mir_4639	TGAGCTACTGTTGGCTGCTGCC	29	22	1
novel_mir_4638	GCTGAGACTCGCTGGAGAG	29	19	1
novel_mir_4637	GCAGTTACAGGCCAGTTCTCC	29	21	1
novel_mir_4636	GTTGTAGGACCCGGAGCAGCC	29	21	1
novel_mir_4635	GGCGAAGGGCAGGAGGAGCT	29	20	1
novel_mir_4634	CGCCGGATTATGAATGAC	29	18	1
novel_mir_44	TCAGAGCTGGAGGGACCCTTGG	29	22	3
novel_mir_4216	GAGAGATCAGATAGTTGCTG	29	20	1
novel_mir_4194	CAGGCCAGAACAGCTCTGCACC	29	22	2
novel_mir_3978	ACTTGCCTGGGCTCCGTG	29	18	1
novel_mir_3977	AAGGGGAAGAATCTGTAGAGGAT	29	23	1
novel_mir_3976	GTTGTTGGAGCCTGGAGC	29	18	1
novel_mir_3975	GACCCGCGGGTGCTTTCCAGCTC	29	23	1
novel_mir_3974	CGTGGATGAGGGCAGTGACT	29	20	1
novel_mir_3871	CTCGGACACTTCTCAGTGTG	29	20	2
novel_mir_3842	CTGGATCTGTTACAAATGAGTC	29	22	2
novel_mir_357	TGAGGCCGAGAAGGCAACCGCGA	29	23	2
novel_mir_346	CTCGGCCTTTGCTCGCAGCAC	29	21	2
novel_mir_320	GTATTGATCTTTGAAACCT	29	19	1
novel_mir_319	TTAAGTGGGTAAGAGCTTGGAC	29	22	1
novel_mir_318	CTTGGAGGAACCCTGGGTAC	29	20	1
novel_mir_3028	TTGACCCGCTCACTGCCTGCC	29	21	2
novel_mir_29	ATTTTTTCTGGAGATTCTGTTC	29	22	2
novel_mir_286	CCTCCTGTCCTGTCCCCCTG	29	20	2
novel_mir_2640	TTAACTGAGTCTGGAGCT	29	18	1
novel_mir_2639	CCTGGTCACTCTGTCCCTG	29	19	1
novel_mir_2638	TTACCCTGTGGGCTCCCAGAC	29	21	1
novel_mir_2637	AGCGCCTCGGTCTGTGACAGTC	29	22	1
novel_mir_2395	GTTTCGGTTGCAGTGGATGATATC	29	24	1
novel_mir_2296	ACCTCTGAGCCCCGGACTCCG	29	21	1
novel_mir_1755	GGGAAAGATCAGAGAGGGCAGA	29	22	2
novel_mir_1151	CGCCCAGGAGTCATCGGAC	29	19	2
novel_mir_963	TGCTCCGGATCTCATGCCTGT	28	21	1
novel_mir_911	TCGATCTGGTTGTGACTGTGGCCCC	28	25	2
novel_mir_788	CGGGGCGGGCCGGCGGGGTC	28	20	1
novel_mir_745	ACTAGGATTGTGCTTCCCTG	28	20	1
novel_mir_744	TGACATTCACACTCTGCCCCT	28	21	1
novel_mir_743	AGTTACTCTCTCGGACAAGCT	28	21	1
novel_mir_742	CCTCATCCCCTGACTGTGTGA	28	21	1
novel_mir_741	AGAGGATTTCATCTAGAGCTG	28	21	1
novel_mir_740	TAATGGAAAGGTACTCACAGAAA	28	23	1
novel_mir_729	ATCTATTTGAGTCTGGAAATAA	28	22	1
novel_mir_708	TAGGTCACTGGGGTCAGAGCC	28	21	2
novel_mir_7	CTGCAGCATCCCCTGGCCCC	28	20	1
novel_mir_61	GGGCCCAGGACTTCAAGAGCTG	28	22	2
novel_mir_54	TAAAGGTCGCCCTCAAGGTG	28	20	2
novel_mir_499	TTGGGGGTGCAGTAGAAAGAAT	28	22	1
novel_mir_4956	TTGTGTGGTATGTCACTC	28	18	1
novel_mir_4955	CATGTTTCTGTATGTTAATGACT	28	23	1
novel_mir_4721	AATGTCTCTGTAGCTTCCT	28	19	1
novel_mir_4720	AGAGACTGAAACCAAAGCT	28	19	1
novel_mir_4646	CCTCCCGTCGCTCCTTTCCTGG	28	22	1
novel_mir_4645	CAGAGGGATGCAGGAGCC	28	18	1
novel_mir_4644	TAGAGAAGATGAGTTGAGGAC	28	21	1
novel_mir_4643	AATCCCATGGTGAGAGTAGAACT	28	23	1
novel_mir_4642	AGCGGAGCTGCAGGCCTGAGGAA	28	23	1
novel_mir_4641	CAGCCCGCCCGGGCTGTGGGC	28	21	1
novel_mir_4640	TACTCTCTCGGACAAGCT	28	18	1
novel_mir_4293	ATGTCAGGCTGTTGTGGGT	28	19	1
novel_mir_4249	GGGGGGGCCGGCGGCGGCGG	28	20	2
novel_mir_4217	GAGAGTTGGGTGAGGTTAGTC	28	21	1
novel_mir_4155	TGTGGAAACCTGGCCCCTC	28	19	1
novel_mir_4044	AGCCGAGCTGAGCCCATGGATGGA	28	24	1
novel_mir_4043	AAGTAGAATGGTTGAGTGC	28	19	1
novel_mir_3985	GTGCTCTGTGGATTGAGTTGAAC	28	23	1
novel_mir_3984	CCGCGGAGCCTGGAAGAGCC	28	20	1
novel_mir_3983	GTCTGTACCGGGCTGGCCT	28	19	1
novel_mir_3981	TCCTTTATTGTAGCATTGCTGTCTG	28	25	1
novel_mir_3980	ACATCTCGTAGGACCCAGCC	28	20	1
novel_mir_3979	GCAATGTGGGGTTGGATGGGGCC	28	23	1
novel_mir_3971	GGCTGGGCCCTGTAGTGCT	28	19	1
novel_mir_3877	TGCATGAGCTCTCCTTCC	28	18	1
novel_mir_3876	CTGGCTGGCAGGTATGGCA	28	19	1
novel_mir_384	CGGTCACTTGTCTGAAGCC	28	19	2
novel_mir_3811	AGAGAAGGAACAGTGGTGGAG	28	21	1
novel_mir_3741	TCTGACCATCCTGCCACCTGCC	28	22	1
novel_mir_3740	ACAGGTGAGGGGCAGGAC	28	18	1
novel_mir_3605	TGACTGATGACTGGGCCCTA	28	20	1
novel_mir_3503	CGGATGACTGACCAAGAGGCT	28	21	1
novel_mir_3393	ACTTGGCTGGGCTCCCTTCACCCT	28	24	1
novel_mir_3392	AGATACCATGATGCTGAGCC	28	20	1
novel_mir_3391	TCTTATTCGGGTAGAGCCT	28	19	1
novel_mir_3270	AAGGGAACTGCGGGCCTGAGCG	28	22	2
novel_mir_323	AGGACAGACCTCCGGGGCCCA	28	21	1
novel_mir_322	TTCCACCTCCTAACTCTGGGC	28	21	1
novel_mir_3208	AAGATGTGTGCTCTGGCTCGGA	28	22	1
novel_mir_3206	GATGCTGGGACCTGTTGTTGCT	28	22	1
novel_mir_2947	CAGAGCTGGGAATTTTTTT	28	19	1
novel_mir_2946	CCACCCTTCACCCCTCCC	28	18	1
novel_mir_2645	ATGACGGCTGGAGAAGAA	28	18	1
novel_mir_2644	TTGCGCTCGGAGCTTTGACT	28	20	1
novel_mir_2642	CTTGGTTGAGTTGGTGTC	28	18	1
novel_mir_2641	CGATCTGGTTGTGACTGTGGCCC	28	23	1
novel_mir_2580	TCGAGGAGAGCAAGAACT	28	18	2
novel_mir_2544	TCTGGGGTCACCTGTCTGGC	28	20	3
novel_mir_2523	AAGCCTGAGACTAGTTCGGACTCC	28	24	1
novel_mir_2520	CGGCCCCCTCTCGGCCAGGCA	28	21	1
novel_mir_2519	CTGTCACTGACTCTCCTTGGGACTC	28	25	1
novel_mir_2302	AGTTGGGGCTGGGGGCTGA	28	19	1
novel_mir_2301	TGCCAGGATTGAATTATTTTGAAAT	28	25	1
novel_mir_2300	ATGGCCCTTCTAGCTCTGACT	28	21	1
novel_mir_2299	CGGACCGGGGGATTAGCTC	28	19	1
novel_mir_2298	GACACCAGTATCCTAGGACAGA	28	22	1
novel_mir_2297	CCACCGCTTTCCCTCCTGCAG	28	21	1
novel_mir_1998	GCCTGAGACTAGTTCGGACT	28	20	1
novel_mir_1997	AACAGCGAGGATGGTGCAGAGCT	28	23	1
novel_mir_1996	AAGGAGAGGATGAACATT	28	18	1
novel_mir_1690	TCATGGTTGAGACAGAATC	28	19	1
novel_mir_1689	CTTTGAAACTGTGTCTTGAAGCT	28	23	1
novel_mir_1478	CCGGCTGCAGCACCTGGGAGAA	28	22	2
novel_mir_1290	ACAGGAGAGCTGGACAGAGGA	28	21	1
novel_mir_1117	CCCTGAGAACTCCACCAGAC	28	20	1
novel_mir_1090	TCACTCTGGCCCCGCCCCG	28	19	2
novel_mir_109	CCAGGACCTGAGTGACAA	28	18	2
novel_mir_1030	TCTCGGGGTCTGCAGCAAACA	28	21	1
novel_mir_969	ATATACTGAGTGAGCCCTGAGA	27	22	2
novel_mir_90	TTAGAAACATTGGTCTGTTACT	27	22	2
novel_mir_748	GAATCGGACCTGAGGCTGCCCAA	27	23	1
novel_mir_747	CACTTGCTCTGAAGACCCTGGTC	27	23	1
novel_mir_599	CCCTTGCTCGGGTCTGGGAAC	27	21	1
novel_mir_502	CAGGACAGAGCGGGAGGCC	27	19	1
novel_mir_501	TTTTGTCAGAAAAGAGCCACT	27	21	1
novel_mir_4958	GTCTGGGCAGAGTTCATC	27	18	1
novel_mir_4957	TAAAAGGGAAATGAGTTTGAACT	27	23	1
novel_mir_4722	AAAAGGGAAATGAGTTTGAACT	27	22	1
novel_mir_4654	AGTGTATACTTCTGGAGCCT	27	20	1
novel_mir_4653	GCCACAGGGCTGGAACACAGCA	27	22	1
novel_mir_4652	AGGATGCTTGGGAAGACT	27	18	1
novel_mir_4651	AGTTGTTAGATGACTTTGTGGCC	27	23	1
novel_mir_4650	TTTCAGCCTGTGAGCCTCTGCAC	27	23	1
novel_mir_4649	CGAGGGCTCGGGCTCTGTGGGACT	27	24	1
novel_mir_4648	CTTGGCTGTGGCATGGCAACT	27	21	1
novel_mir_4647	GGGGTTGGGGAGGTTCTCC	27	19	1
novel_mir_4294	GGGGCAGGCAGGACCACC	27	18	1
novel_mir_425	AGAGGTAGAAGAGCCAAGAAGCCT	27	24	1
novel_mir_424	GACCTAAGATCAATCTGAACT	27	21	1
novel_mir_423	TCTGGTTCAGAGCTCTTCCT	27	20	1
novel_mir_422	GAACCTTGGAGCTTCGGCAGCT	27	22	1
novel_mir_420	TCACCCCTCGTTGCTGTTGCT	27	21	1
novel_mir_4157	CTCTCCCCGCTTTTAACCCTACT	27	23	1
novel_mir_4156	CTTTACCCTCTCCTGCCCCT	27	20	1
novel_mir_4045	CCTACTCCCTCTTCACTGT	27	19	1
novel_mir_3989	AGGGGTTTCTGTTGGATAATTAGCA	27	25	1
novel_mir_3988	TCTATAATCTGAAATGCTGGCTC	27	23	1
novel_mir_3987	CTCTGGCTGAGGCTGCCTGCC	27	21	1
novel_mir_3986	TTCCCGGTCTGACCTCCTTGGCACT	27	25	1
novel_mir_3683	AGCAGAAGTCTGGGCAGAGTTCATC	27	25	1
novel_mir_3473	TGCCCCTCCCCCCATTGTCACAG	27	23	2
novel_mir_3394	TTCTGCTTTGTTGGTCAGGGTTT	27	23	1
novel_mir_325	TCGGTCCTGGCCTGGCGGCGAC	27	22	1
novel_mir_2925	TATCTGTGATGATCTTATCCC	27	21	1
novel_mir_2648	TCGGGAGACCCTGAGACCGGA	27	21	1
novel_mir_2647	TCGGACTCTGGGCTGATTGTC	27	21	1
novel_mir_2646	GCCGTGGGCTGTAGAAGGTC	27	20	1
novel_mir_2584	TGCGGTCACTTGTCTGAAGCC	27	21	2
novel_mir_256	CGGATCTGGGAAGCGCCT	27	18	2
novel_mir_2524	TTCCAGATGGGCTGACCGGCTC	27	22	1
novel_mir_2350	GGCCCAGCGGAGAGTCCGGAC	27	21	2
novel_mir_2303	AGAGTCGAGAGTGGGAGAA	27	19	1
novel_mir_228	ACCGCCCTGGCCTGTAGAAGC	27	21	2
novel_mir_2174	CAGCACCAGTAGCTCCAGGAT	27	21	1
novel_mir_2019	CATGTCTTACTCTCTGTCCT	27	20	2
novel_mir_1999	GGCTCCAAATGATTTCTGTACTG	27	23	1
novel_mir_1913	CGGTTGTATAGGATTGCT	27	18	1
novel_mir_1912	GGGGACATCTGGAGCCCGGCCCT	27	23	1
novel_mir_1911	ACACATCTGACCGGGCATGA	27	20	1
novel_mir_1803	CTGCTCCTCCTGTTCGAC	27	18	1
novel_mir_1330	GCAGCTGGGGAAGGACTG	27	18	2
novel_mir_1329	AGACCGTAAGAGCCCTAGA	27	19	2
novel_mir_1292	CAGTGGAAGGATGAGCTGCT	27	20	1
novel_mir_1291	GAGAGAGGTCGGTGTGAGC	27	19	1
novel_mir_1260	CCCGCCGCCCTGTGCCCGCAG	27	21	2
novel_mir_964	TCCAAAGGGATAAGGCAAGTA	26	21	1
novel_mir_954	TCCCCACCTCCACTGACCCCA	26	21	2
novel_mir_750	AGAGGGCAGTGATGCCGGGAC	26	21	1
novel_mir_749	CGTTGGAGGTCGAGGCGGAGGC	26	22	1
novel_mir_699	CGAGGCCGGGCTGCACTGCGA	26	21	2
novel_mir_600	GGCCATGATGGACACTGATG	26	20	1
novel_mir_554	TTCCCCGCTTCCCCCCTAGGGG	26	22	2
novel_mir_509	ACAGAGGAGGGCGTGACTCACC	26	22	1
novel_mir_508	GTCCACTCTGATCCTGCA	26	18	1
novel_mir_507	CTGTTCTCTGCTCTCCCCGCA	26	21	1
novel_mir_506	GTGGAATAAGAGCACAACGGCACA	26	24	1
novel_mir_504	AGAGTTTGAATTCGTGAGCTGAC	26	23	1
novel_mir_4959	AATGAGAAACTGCTGGGCTTAAGG	26	24	1
novel_mir_4726	AGGGATTGAACACAGGCAAAG	26	21	1
novel_mir_4725	GATTCTAGGTTGGCTGCT	26	18	1
novel_mir_4724	TTTCTTGCCTCTGTCCCCT	26	19	1
novel_mir_4723	CAGGCGTGCCGAGAGGAGGAC	26	21	1
novel_mir_4660	TACATGCTGGGCCTGGATGAA	26	21	1
novel_mir_4659	CTCTGTGTTCTCTGTCCCTAGCCT	26	24	1
novel_mir_4658	AGAAAGAGGCTGCCGGAA	26	18	1
novel_mir_4657	AATGCTTGCTGACCTGGG	26	18	1
novel_mir_4656	GGGTCCCAGGGTGCTCTGCCTGCT	26	24	1
novel_mir_4655	CTGACCGCTTCTGACGCCGGGATG	26	24	1
novel_mir_428	TCCCCCACTCTCAGTGCCTCG	26	21	1
novel_mir_426	AAGAGGAGCCTGATGGAGC	26	19	1
novel_mir_4222	AAGCCGACTCTGGCCCTGGCCC	26	22	1
novel_mir_4221	GGGAGAGCTTCAGACTGA	26	18	1
novel_mir_4220	TGGGGATGATCCAGGATTATG	26	21	1
novel_mir_4219	TTGGCAGAGTATCTGACT	26	18	1
novel_mir_4218	GGGGGTAGTTGGAAGGGAC	26	19	1
novel_mir_4051	CACAGATGTAGAACTTGGGCA	26	21	1
novel_mir_4050	TTTGATTTCTGAAGACCT	26	18	1
novel_mir_4049	CAAGTGGCCAGAACTCCT	26	18	1
novel_mir_4048	CAGGTGGAGAGTAGGCCC	26	18	1
novel_mir_4047	CCGGGAGCCCTGAACACGGGTG	26	22	1
novel_mir_4046	TTAATTCAGTGAAGGATGATTTTG	26	24	1
novel_mir_3994	AGAAGAGGTCGCGGGGTGAGCCT	26	23	1
novel_mir_3993	AGGATAGCGGAACCGGGCCC	26	20	1
novel_mir_3992	CGCTGGCGCTTCTGATTGGCTCC	26	23	1
novel_mir_3991	AACTGCTTCGGCTGCTGGAT	26	20	1
novel_mir_3990	CCCGCGGCGCCGACTGGAGCTC	26	22	1
novel_mir_3965	GTATGAGGCTGCAGAACC	26	18	1
novel_mir_3878	ATGGATGTAGGGCTTGGGG	26	19	1
novel_mir_3812	CCCCCTCTCGGCCAGGCATT	26	20	1
novel_mir_3743	CGGAGGGGAGAAGGGAGAC	26	19	1
novel_mir_3742	TTTTCAATGATCAGATCTAAGT	26	22	1
novel_mir_3607	GCTTCCTTTCCTGTGTGTACTCTGT	26	25	1
novel_mir_3606	ATTGGACTTTGGAAGGAGGTGCCT	26	24	1
novel_mir_3395	GAGGGCTGCAGGGCTCGCCCGCC	26	23	1
novel_mir_326	TTGCGGCTTAGCTGTTTGGTC	26	21	1
novel_mir_3247	CATGAAGGCGATGGAGGAC	26	19	2
novel_mir_3212	AAGATGACCTGTGGTAAG	26	18	1
novel_mir_3211	ATGGAGCTGGGCACTGCC	26	18	1
novel_mir_3210	GTGAGACCTGGAGCCACC	26	18	1
novel_mir_3209	TCCTGAGAACTCTTAATAT	26	19	1
novel_mir_3207	TAGTTGGATGGCACAAGGCTCTTC	26	24	1
novel_mir_2950	TCGGACACTTCTCAGTGTG	26	19	1
novel_mir_2949	ACTTCTGTCTCGTCTGCCCCAA	26	22	1
novel_mir_2812	ACTGGAGTACGTAGAGGAACTTT	26	23	1
novel_mir_2810	CTGAGGTCTGAAGCACGCCTGCC	26	23	1
novel_mir_2655	TCTGGAAAGGGGGGAGCT	26	18	1
novel_mir_2654	GGCTGCATATCTGAGAAGTGGATG	26	24	1
novel_mir_2652	TGATACCTGGGTCTAATGAAC	26	21	1
novel_mir_2651	GAAGCGGATTGGGTCCTGGGCCT	26	23	1
novel_mir_2650	TTTCGGCGGCCCCGGCGCTCCCT	26	23	1
novel_mir_2649	GAGAACTCTGAAAGGAAGAATC	26	22	1
novel_mir_2588	TCTTGGTGCTGAGGGCTGTAGGA	26	23	2
novel_mir_2525	AGGGCAGGAGCTAGAGCTC	26	19	1
novel_mir_251	GAGGGCTGGGCCGGGCGGGG	26	20	2
novel_mir_2397	TTGTTGATCTTCCCAGACAGT	26	21	1
novel_mir_2396	TTCCTGGAGATCTGGCTTGGC	26	21	1
novel_mir_2308	AGAGGTAGGACTGGAAGG	26	18	1
novel_mir_2307	GGTGTGGAGTCTGGAGAC	26	18	1
novel_mir_2306	CTCACTGGTCCACTGGCT	26	18	1
novel_mir_2305	CACGGCTAGAGAATCTGGTGGT	26	22	1
novel_mir_2304	CAGAGGGACAGACAGTGCGGCG	26	22	1
novel_mir_219	TTTCTCCCAGATCTGCAGGCC	26	21	2
novel_mir_2177	AAGACTGGAGATGGAAATTGCT	26	22	1
novel_mir_2176	GACTCTTCTGGTTGGGCT	26	18	1
novel_mir_2175	AAGGCCTGCTAGCACTAGC	26	19	1
novel_mir_217	TACTGTGTAGCTTTGAGTAAG	26	21	2
novel_mir_2153	CCCCCACCCCCTCTGCTCCT	26	20	1
novel_mir_2152	CTGTAGAGAGAACCTCAGCCTGAG	26	24	1
novel_mir_2000	AGGTTCATTGGGCTCTGCT	26	19	1
novel_mir_1806	TGTGACTTAGTCTATGGATT	26	20	1
novel_mir_1805	GCGAGGTCAGCTGGCCTGATG	26	21	1
novel_mir_1804	TTCTGTGTACTTGTCCCT	26	18	1
novel_mir_1700	GCTGGCAGAGACTGAGACT	26	19	2
novel_mir_1293	ACAAGAGCATGGAGTCTGGACCT	26	23	1
novel_mir_1242	CAACAGAACCCAGAGAGTCAGCCT	26	24	2
novel_mir_122	GGGCCCAGGACTTCAAGAGCT	26	21	2
novel_mir_1120	AGGGCTGGGGCCAGGCGGCCGGG	26	23	1
novel_mir_1119	CCGGACAGAGCACGTTTGCAGA	26	22	1
novel_mir_1077	AAGAAGACTTTCTGGGTGCC	26	20	2
novel_mir_1031	GGCGAGGTCAGCTGGCCTGATG	26	22	1
novel_mir_98	GCTGGGGACAGCCAGTCGGGC	25	21	2
novel_mir_9	AGGGGTAGTTCTGAGGCCC	25	19	1
novel_mir_754	TTAGGTATCTGTGACTCTTGGGCC	25	24	1
novel_mir_753	TTTGGAGTGAGAGAAAGATGGAA	25	23	1
novel_mir_752	CCCCGGGATAGTAGGGACTGCCT	25	23	1
novel_mir_751	TCCCAAGGTGCTGTATTTTTCTACC	25	25	1
novel_mir_721	CCTGTTCCTTTCTCTGCGCC	25	20	1
novel_mir_601	TATAGTAAGTTACTGGGCATTC	25	22	1
novel_mir_516	CCTCCCAGATCTGCCCACCCCACA	25	24	1
novel_mir_515	AGACTTTGGGCCTCTTGACAGAATT	25	25	1
novel_mir_514	TAGAGAAGACCAAGGGAC	25	18	1
novel_mir_513	TCACCGTCATTGCTTGCTCTC	25	21	1
novel_mir_512	GTATTGATCTTTGAAACCTTGGTC	25	24	1
novel_mir_511	CAGACTTCCAGAACCACAGTGC	25	22	1
novel_mir_510	TCCCTGTCACCTCTGGACCT	25	20	1
novel_mir_4828	GGACTTGGGACTGTGGCTGAA	25	21	2
novel_mir_4668	GTGACAAGGCTGGGGCTCC	25	19	1
novel_mir_4667	CCTCAGACTTCGGAGCCTGCGCCT	25	24	1
novel_mir_4666	AGCGCCCGGGCTGGAGACGGAC	25	22	1
novel_mir_4665	CTGTGTTAGTAAAGGGGC	25	18	1
novel_mir_4664	TGGCTACTAGCTCTGGCCCTGCACC	25	25	1
novel_mir_4663	CGGCTCTCGGCTTTCGGCC	25	19	1
novel_mir_4662	AGGGACTTAGAGAAGGCAGAC	25	21	1
novel_mir_4661	CAAGCTCCCCCCGCCCCAGAGA	25	22	1
novel_mir_460	TCCCCCCAGTCCCAGCCTCTGACCT	25	25	2
novel_mir_4427	ACTGCATCTCTGCGCCTGGCT	25	21	1
novel_mir_435	TCCGGCGGGATGTTGAACT	25	19	1
novel_mir_433	CACCAGGCTAGAGACAGAGATCATC	25	25	1
novel_mir_429	GGGCACAGGTGGTAGAGCATC	25	21	1
novel_mir_4161	CTTTCCGTCCAACAACTCTGTAGA	25	24	1
novel_mir_4160	AGGGGTGGGACTGAAGAAGAAGG	25	23	1
novel_mir_4159	AATCCGGAAAAGACTGAGAAGCT	25	23	1
novel_mir_4158	GGAGGTCTCTGTGCACAGCGG	25	21	1
novel_mir_3999	TAGCCCTAAGGACTCCTGCC	25	20	1
novel_mir_3998	ATCTGAGCAGGAAAGGACT	25	19	1
novel_mir_3997	AGGCCCCACACCTCTGGACAGCT	25	23	1
novel_mir_3996	GGCAGGAGAGGTGGGCTGGC	25	20	1
novel_mir_3995	GCGACCTCTGCCCTCCCTGCCT	25	22	1
novel_mir_3961	GGAGGAGGGAGAAGAGAAAAT	25	21	1
novel_mir_3789	AGTCCCCGTCCTCAACTCTGT	25	21	2
novel_mir_3684	TATGGGGGCTTCTGTAGAGAT	25	21	1
novel_mir_3609	GAAAATGGTTTATTGCTCTGGCGG	25	24	1
novel_mir_3608	CCTGGACTGTGTGCTCAGGAGCC	25	23	1
novel_mir_3559	TATACAATCTACTGTCTTTCCTG	25	23	2
novel_mir_3398	AGTGATGTAGAAAAGAGACTTCT	25	23	1
novel_mir_3397	ACAGAGCTCGACCCAAGCCAGG	25	22	1
novel_mir_3396	TGTCTGGAGAGGTCTGTAGCC	25	21	1
novel_mir_327	CTGTACCGGGCTGGCCTGTGCCT	25	23	1
novel_mir_3213	GTGGTCAACTCTGCCTTGCATCC	25	23	1
novel_mir_2954	ACTGTGGAACCAAAGCTGGCCCAGT	25	25	1
novel_mir_2953	AAGTTGGGGCTGTTAGGAG	25	19	1
novel_mir_2952	CAGGACCTGGGGTTGGTTGGACTCT	25	25	1
novel_mir_2951	ACTGCAACTCAGCTTAGGACT	25	21	1
novel_mir_2858	CACTACTCTGATGTCAGCCT	25	20	2
novel_mir_2838	ATCGCGACTTCGCGCTCTGGGA	25	22	2
novel_mir_271	CTCAGGAACCCTGCCCGCC	25	19	3
novel_mir_2657	CTGGCGTCCCCGGGACAGGAC	25	21	1
novel_mir_2656	AGCCATGGACAGGGGCCTGAAC	25	22	1
novel_mir_259	CTAGGGGTGGGAACTGGGCACT	25	22	2
novel_mir_2526	GGTACTCAGTAAGTGCTGGCT	25	21	1
novel_mir_2494	AAATTGAATGGGTCAGGATGGC	25	22	2
novel_mir_2361	GCCCCCCCCCCCCACGCC	25	18	2
novel_mir_2310	CACTGCAGCACTGAGCCT	25	18	1
novel_mir_2309	GCAACTGTGTCGTGAGCAGCTG	25	22	1
novel_mir_2178	TAGGTATCTGTGACTCTTGGGCC	25	23	1
novel_mir_2003	ATGGACTTGAGAAGATTGGCT	25	21	1
novel_mir_2002	CCCTGTGTAGCTGGCCTTGACT	25	22	1
novel_mir_1898	ACACCGGGGGTTAGAGCTTCAA	25	22	2
novel_mir_1295	AACGGCCTTGTGAGACGACT	25	20	1
novel_mir_1294	AGCTGTGTGACCTGGGCC	25	18	1
novel_mir_1122	CCAGCCACTGTACTGAGTGCT	25	21	1
novel_mir_1121	CTGCCCATACTTTCACCCCT	25	20	1
novel_mir_1033	CCAGGGGACACATGAGAGCTTT	25	22	1
novel_mir_1032	TCTGGGCTTCTTAAAATGTC	25	20	1
novel_mir_923	ACCTCGTGTTAGTCTGACATG	24	21	2
novel_mir_808	TTGAGAGAATCCAGGGCT	24	18	1
novel_mir_807	AGATGTTGGGGGCTGGAGAA	24	20	1
novel_mir_806	CCTGTAGAGTCACTGACC	24	18	1
novel_mir_805	CTGAGCACTTTAGAATTTAGAG	24	22	1
novel_mir_759	TATGGACGGGGGATTAGAC	24	19	1
novel_mir_758	CTCCTCGCCCCTTCCCCCGCCA	24	22	1
novel_mir_757	TGGGCCCCAGCGTAGCACC	24	19	1
novel_mir_756	CGCCGGGCGCTGGGCTGGAGCT	24	22	1
novel_mir_755	AGGGCTGGAGGCTCCAGAAAGTCT	24	24	1
novel_mir_603	CCCGGAGCTAAGGACGTC	24	18	1
novel_mir_602	CTTGGCTGAGATCTCACA	24	18	1
novel_mir_522	GAGGCATAAGTAGAAGAGATT	24	21	1
novel_mir_521	CGGAACCTTAGAGCTTCAGC	24	20	1
novel_mir_520	TGGCCTGGGGCCTCTGGGACC	24	21	1
novel_mir_519	CCTGCTTTCTGACTGATTTTGCC	24	23	1
novel_mir_505	ACTGTGAGACTCTTTATTTTGCCT	24	24	1
novel_mir_4968	ACATGTATGAAACTGACA	24	18	1
novel_mir_4967	ATGAAGCTGAGATTCTGAAGG	24	21	1
novel_mir_4966	GAGGAACAAGTCGGTCAGGAAG	24	22	1
novel_mir_4965	AGGGATATGAGAGGCTGACAA	24	21	1
novel_mir_4964	CACCCCCGGGACAGGCTG	24	18	1
novel_mir_4963	ATGTCAAGGGCTCCTGGCC	24	19	1
novel_mir_4961	GTGGCGGTGGCGGCGGCGGC	24	20	1
novel_mir_4960	GTACAGAAGAAAGATTGGAGAA	24	22	1
novel_mir_4730	CTTGGTTCCCAGCTGTGACA	24	20	1
novel_mir_4729	CCAAAGTGCTGCTGATTC	24	18	1
novel_mir_4728	TCAGGAGCAGCTGGATTAGAGACT	24	24	1
novel_mir_4727	GAGCAGCTGGACTGGGGCCT	24	20	1
novel_mir_4671	ATGGAGGAGTAGGAAGACCC	24	20	1
novel_mir_4670	CACCTTGGCCTGACTCTCGCCCC	24	23	1
novel_mir_4669	CCAGTTTTGGTGCTTGACTCTTGA	24	24	1
novel_mir_436	CTGTTGTTGGAGCCTGGAGCCTTGC	24	25	1
novel_mir_4359	TTGCTATGAAAGTCTTTGAACACT	24	24	2
novel_mir_4296	CCAGAACTCAGCAACCCAGCT	24	21	1
novel_mir_4295	TCCATGGCAAGAGTACCTG	24	19	1
novel_mir_4003	TGGCTCGAGGGTGGTCTGAC	24	20	1
novel_mir_4002	AGTTCTGTGTACTGCCAGGCATG	24	23	1
novel_mir_4001	TTTTGGAGGCTGTACCTGAGTG	24	22	1
novel_mir_4000	GCGGTCGGGCGGGCTGGGGCCCG	24	23	1
novel_mir_3879	GCTCTGAGGGCTGGGCTC	24	18	1
novel_mir_3854	CTGGCCCTCTGGCTGGCCCCAGGA	24	24	2
novel_mir_3813	TTAGACGGGCTCACATCACCC	24	21	1
novel_mir_3744	ACAGACACTTGACCCTTGGTG	24	21	1
novel_mir_3612	TCCTCCATTACCTCACTG	24	18	1
novel_mir_3611	CTGGGGCTGAGGAGGCAGG	24	19	1
novel_mir_3603	CTGGTGACTCTGTGTGAACTGGC	24	23	1
novel_mir_3581	CTTCCCCACCCTCTCCTGCAG	24	21	2
novel_mir_3505	AGAGCAAGACCCAGGGAA	24	18	1
novel_mir_3400	TTTTAAATAGATCTCTTCGCC	24	21	1
novel_mir_333	TTTTGGACAGTTTACCAGTT	24	20	1
novel_mir_331	ACACTTGGAGCCCGTGCA	24	18	1
novel_mir_329	TTGGGGCAGAACCAGACGCC	24	20	1
novel_mir_3217	CAGGATCAGGAGGGGAGAAGA	24	21	1
novel_mir_3216	GCGGTGTTGGCCTGGCTTCTGGAA	24	24	1
novel_mir_3215	TTAAGCTCTGGGGAAAAAGGAG	24	22	1
novel_mir_3214	GAGGCTGGGCCCCTGGGAT	24	19	1
novel_mir_3074	GAGAGCGGACCCCAGAGAGC	24	20	1
novel_mir_3073	TGGTAGAATGACAGGCCACG	24	20	1
novel_mir_2958	CCTTTTGGGGCAGAACTC	24	18	1
novel_mir_2957	GCCTGCTGGTTGTGGACTCCT	24	21	1
novel_mir_2956	TGTTCTGAGTCAGCGGCC	24	18	1
novel_mir_2955	CCTCCCACACCCAAGGCTTGCAG	24	23	1
novel_mir_2815	AGGGCTGGTTTTTAATCC	24	18	1
novel_mir_2814	CTCCCATCTTGAGCTCTTCCTGAAT	24	25	1
novel_mir_2813	TCTGAGTTGAAAGGAGCT	24	18	1
novel_mir_2811	GTTTTCTTCTACTTGTGCTCTGCCT	24	25	1
novel_mir_2700	ACCTGAGGTGGGCTGGGGCTG	24	21	1
novel_mir_2698	GGGTGCGGGCCGGCGGGGTCC	24	21	1
novel_mir_2658	TCCCAAGGTGCTGTATTTTTCTAC	24	24	1
novel_mir_2531	TATAAAAGTACTTGGGGC	24	18	1
novel_mir_2530	CACTGTTTTGAGGTCCACTT	24	20	1
novel_mir_2528	GCCAGCAGATCTTGAGAC	24	18	1
novel_mir_2527	CCGGGCCTGCTTCAGTCTTCCT	24	22	1
novel_mir_2399	CTTGGAGGACTAAGAAGAGAG	24	21	1
novel_mir_2398	CCTGGCCGGGCCTGAGCTGTGAT	24	23	1
novel_mir_2313	GGACCTGGGGTTGGTTGGACT	24	21	1
novel_mir_2312	AAGGCCTGAGGACCGCCGAGGG	24	22	1
novel_mir_2311	CACAGAGCCTGGCTTTGGTCCCCAG	24	25	1
novel_mir_2182	CCATGCCTGGACGTTCTCTGCA	24	22	1
novel_mir_2181	AGGAGGGGCTTTGTCGTTGGGCA	24	23	1
novel_mir_2179	AGTTCTGTTGACCTGTGCACCTACC	24	25	1
novel_mir_2155	AGCCAGGCTTCTGAACTCT	24	19	1
novel_mir_2154	TAACTGACCTCTGGCCTGGCC	24	21	1
novel_mir_2064	TTGGCAGAGAGCTCTTAGT	24	19	2
novel_mir_201	GAGGAGAGCAGGAGACAG	24	18	1
novel_mir_2004	GCTGGGCTTTAAGATTATCATC	24	22	1
novel_mir_200	AGGACTCTGGCTTTGACTCAT	24	21	1
novel_mir_1808	ACGGCTGCTTTTGGAAGG	24	18	1
novel_mir_1807	TGGGCAGAAGGGCAGCTGACA	24	21	1
novel_mir_1752	TCTCTCACCTGGCATAAGCAAT	24	22	2
novel_mir_1691	TCTAGTGCTGGAGCAACCACTCC	24	23	1
novel_mir_1390	CGCGGGTGCTTACTGACC	24	18	2
novel_mir_1301	AGTGTGGCCAGGGCAGGC	24	18	1
novel_mir_1300	GCCTCCTGAGCTCTGGACT	24	19	1
novel_mir_1299	CAGGGGAGAGAAAAAGCC	24	18	1
novel_mir_1298	ACCTTCCTGTGGGACTCAGGGCT	24	23	1
novel_mir_1297	TAGTATGTATAGTATGTATAGT	24	22	1
novel_mir_1296	AGGGAAAAGGAGCTCGGCC	24	19	1
novel_mir_1188	GCCAGGCTGAGACTAGAA	24	18	1
novel_mir_1187	TGAGTATGTGCTGGACAG	24	18	1
novel_mir_1130	GCAGGTGGAAGGTGGTCTGACTG	24	23	1
novel_mir_1129	CCCCTCTGAGTCCTCTGCCCCT	24	22	1
novel_mir_1128	AGGAGATCAAGCAAGGGCTGCC	24	22	1
novel_mir_1127	CTGGAGGGCTGTTGATTTCTT	24	21	1
novel_mir_1126	TCTCTTCTGTGACCTGGCCT	24	20	1
novel_mir_1125	GAGAAGGCCTCCCCTGACCTG	24	21	1
novel_mir_1124	TACTTGGCTGCTGAGGTGG	24	19	1
novel_mir_1037	AGTGGACCTGAGCTATTTGAG	24	21	1
novel_mir_1036	CGACCTGGGCACTCGGCATTTTG	24	23	1
novel_mir_1035	TTTTGAGGCTGGTTTTGGGA	24	20	1
novel_mir_1011	ATGTTTTGATGGACTTGGGAC	24	21	2
novel_mir_10	GCTCACTGGCGTCTCGAGG	24	19	1
novel_mir_991	TAGGGGTGGGAACTGGGCACTG	23	22	2
novel_mir_810	TTTCTCTCCCCCATCACCCCGTA	23	23	1
novel_mir_760	GGTTTTGGGATCTGAGAAGTCTGAA	23	25	1
novel_mir_688	ATCGAGAATGATTTCAGGACAGG	23	23	2
novel_mir_525	CTGCCAAACTGACCACCTC	23	19	1
novel_mir_524	TGACTGACCCGAGCCGCGCG	23	20	1
novel_mir_523	CGGTGGAACCTTGGATTT	23	18	1
novel_mir_4969	GAGGTCAAAGCTGTGGAAGGCC	23	22	1
novel_mir_4732	CTTGGCCACCTGCATAGTCTGACAC	23	25	1
novel_mir_4731	CCAGGTGAGCTCTGACCCTTGGGCC	23	25	1
novel_mir_4679	AACCCTGGACTGCGGGGTCCCCT	23	23	1
novel_mir_4678	GGAGCACAGTCGGCCTGAGGAGTT	23	24	1
novel_mir_4676	CCTTGGACTCGTCTTTTTCTTGCA	23	24	1
novel_mir_4675	TCGGGGCCAAGACTGGAAGAGTTC	23	24	1
novel_mir_4674	ACCCCTTGGAGCTCTGTGTCCCG	23	23	1
novel_mir_4673	GGGAGATCGGGTTGTCCTGGGCC	23	23	1
novel_mir_4492	GTCCGGGCTGTGATGGCACC	23	20	2
novel_mir_4429	TAAACTAGGCTACAACTCCCTTGG	23	24	1
novel_mir_4428	TTGCTGTTGTACATGGAA	23	18	1
novel_mir_440	TCTGCACCCTCTGAGTCCCGCT	23	22	1
novel_mir_439	AAGGGAGGAGACATCTGGCC	23	20	1
novel_mir_438	ACACTGTGACCTGACCAGC	23	19	1
novel_mir_4340	CCGGCCTGGAACTGCCCCGGTA	23	22	2
novel_mir_4297	CGGAAAGTGAGAGCCAGCAGCAA	23	23	1
novel_mir_4223	ACTTTACTAGGATGTCAGACT	23	21	1
novel_mir_4164	AGAGCCCCTGCCCCTCTGTTGGA	23	23	1
novel_mir_4162	GAGACATCTGTGACTTCTGCT	23	21	1
novel_mir_4009	TTGGAAGTGGGGCTGATGAA	23	20	1
novel_mir_4008	TCCCCACCTCCACTGACCCCACT	23	23	1
novel_mir_4007	TTTTCGTTGGCTGGCAGGTTGAGA	23	24	1
novel_mir_4006	ACCGGACGGACTTGCCCATCGGCC	23	24	1
novel_mir_4005	GACTAAATGGCTGCAGAACT	23	20	1
novel_mir_4004	AATCAGGAGCCTGGACACTGCC	23	22	1
novel_mir_3815	CTGATTGGCTGGATCCCT	23	18	1
novel_mir_3814	CGCCTGCCTCGCCGCCGCCC	23	20	1
novel_mir_3746	TCTGGATGAGAGAATTGACT	23	20	1
novel_mir_3745	CCCGGCCTTACTGAACTCAGG	23	21	1
novel_mir_3617	GCTGTGAGGATTGGGCGCTGGAA	23	23	1
novel_mir_3616	CGGATTGGGAAAGGAGGTTGAAG	23	23	1
novel_mir_3615	TTAAATTTGAATCATGAACTCA	23	22	1
novel_mir_3614	CCCCGGATGTAGCCCTGGCGCAAGC	23	25	1
novel_mir_3521	CCGCACCCTTCCTCTGTCC	23	19	2
novel_mir_341	CAGACTGCCTCACCCTCTGCC	23	21	1
novel_mir_3401	AGTCACGGCTGGAGGGAGGGGGAGC	23	25	1
novel_mir_339	CTCTCCTAACCTCGCTCTCGCGGC	23	24	1
novel_mir_337	CTCCATCGACTTTCCCAGCTG	23	21	1
novel_mir_3321	TGACTAAGTAGATGTACCCCGG	23	22	2
novel_mir_3223	CGGACTCTGCCAGCCCCAGCT	23	21	1
novel_mir_3222	AGGACAGGAGATCTGGGATGCCT	23	23	1
novel_mir_3221	ACACCACTGGAACTCACAAAGG	23	22	1
novel_mir_3220	TCTCCTCTCTGTAAGCCCATGCC	23	23	1
novel_mir_3219	GGGATTGAGAACTTGCCTTGCA	23	22	1
novel_mir_3218	TTCTGTGATGTGGGGGCTGAGC	23	22	1
novel_mir_2960	CCTTCCCTCATTGTACTG	23	18	1
novel_mir_2959	CCTGGAAGTAGGGCCTGCTC	23	20	1
novel_mir_2664	CGGCGGCTCCAGGGACCTGG	23	20	1
novel_mir_2663	CTGTGCGGCCTCCATTGTAGA	23	21	1
novel_mir_2662	CTCTGAGGCAGGAGGCACC	23	19	1
novel_mir_2661	GACGGCTCCAAAACTCTGAAC	23	21	1
novel_mir_2660	CAGAGCAGGACTGTTAATGA	23	20	1
novel_mir_2659	CCCCCTAGAAGCTGTGAC	23	18	1
novel_mir_2653	CATAAAGGATCTGCAGCT	23	18	1
novel_mir_2532	ACTGTAACCGCCTCCGCGCC	23	20	1
novel_mir_2320	GTCCCAGTCCCCGCCGGCTG	23	20	1
novel_mir_2319	CAGCAGGACAGGCAAGAGCCT	23	21	1
novel_mir_2318	GAATGAGGTCGGGTCAGGAC	23	20	1
novel_mir_2317	GTGGGGTGGAGGGAGGAAGGGCT	23	23	1
novel_mir_2316	CCCTGGTTGCCTCTCTTGCCC	23	21	1
novel_mir_2314	ACATTGGCGCTATTCTTAGGAC	23	22	1
novel_mir_2184	ACATGGACTTAACTGCACTGGACT	23	24	1
novel_mir_2183	GCCCACACTGGTGAGCAGGAGGTC	23	24	1
novel_mir_2156	CAGGCTCACGGCCTCTGTAGCC	23	22	1
novel_mir_2006	TTTCTGCTGAGCACTGGGCCT	23	21	1
novel_mir_2005	GCAGGGACACTGATGCCACA	23	20	1
novel_mir_1359	AGATGTTGGCCTGTTTCTCCCCA	23	23	2
novel_mir_1302	ATGAGATAGCTAGGAGTC	23	18	1
novel_mir_1131	TCCCTCTCCCTCCTTGCTCCTA	23	22	1
novel_mir_1008	AGGGGGCACACATGAGAAT	23	19	2
novel_mir_966	TAAAAGACTTGCCAAGAACCT	22	21	1
novel_mir_949	TGAGCGCACAGTCTGGGTC	22	19	3
novel_mir_861	TATCCGCTGGCTTACTCTC	22	19	2
novel_mir_839	TTGCAGACCCTGGGACTCACCT	22	22	2
novel_mir_812	TTAATAAACTGTGCCCTGAAA	22	21	1
novel_mir_811	CGAGGGACTCCTGGCCAGTGTT	22	22	1
novel_mir_766	GTTCAATGGCTGAGGTGAGGTACCC	22	25	1
novel_mir_764	TAGTGGGGCAGCCAGGCAGGGA	22	22	1
novel_mir_763	CTCGGCCTTTGCTCGCAGCACTCG	22	24	1
novel_mir_672	ATGGAGCACACCAGTGAAAGGT	22	22	2
novel_mir_636	AAGTGGAGGACTGGCCAGAGGGC	22	23	2
novel_mir_606	GTTAGGAGTTGGCCTGTTGGG	22	21	1
novel_mir_605	GGTCCTGGCCGGGTTGGGGAGC	22	22	1
novel_mir_604	GTAGATAATACTGAGATC	22	18	1
novel_mir_533	CTCCCCTTCGCTGTCCCCTC	22	20	1
novel_mir_532	AAATTCCTGGAGGGCTCA	22	18	1
novel_mir_529	TCCCGTGGACCACTCGCTGCCT	22	22	1
novel_mir_528	ATCTGTAGGATCCAGTCCCT	22	20	1
novel_mir_4971	AGAGGTCTGGCACTAGTAGCACA	22	23	1
novel_mir_4970	TTTTCTTAAGGATTGTTGGGCT	22	22	1
novel_mir_4738	AAGGATCCAAGTGAGGCC	22	18	1
novel_mir_4737	TTTGGACTTGTCCCGGGAC	22	19	1
novel_mir_4736	AGAAAGTGGTCAGCCTGGGAT	22	21	1
novel_mir_4735	TTGCAAATCAGAAGGAGCC	22	19	1
novel_mir_4734	CTTTCGTTGTCTGGTGCCT	22	19	1
novel_mir_4733	GAGTGGAAGCTGAAGCCT	22	18	1
novel_mir_4680	TATTTAGATAATAGGGCAGGGGAA	22	24	1
novel_mir_444	TCAGGCTTTGCATCCCGGGACG	22	22	1
novel_mir_4432	ACCTGTGGCTGCTGGGCT	22	18	1
novel_mir_4431	CCGAGGATTTGTGGGCCTTGC	22	21	1
novel_mir_4430	GGAAGAGAGAGGACGGTAC	22	19	1
novel_mir_441	TCCCATCTTGAGCTCTTCC	22	19	1
novel_mir_4299	TGCATGGGGTTATTGAGAC	22	19	1
novel_mir_4298	AGGATGAAGAGCAAGGCC	22	18	1
novel_mir_4224	CTGCTGGGTGCTGGAGAA	22	18	1
novel_mir_4170	ATGGGCAGAAGGGCAGCTGACACT	22	24	1
novel_mir_4169	CCCTGGATGGCAGCTCTGGCC	22	21	1
novel_mir_4168	TGGCTTTCCCGGACTGCAAGC	22	21	1
novel_mir_4167	CGACTGTAAGCCAGGAGGGGA	22	21	1
novel_mir_4166	AATGTGTAGAGGAGAAATTGCC	22	22	1
novel_mir_4165	GGTGGCACGGCTGGCCTGGACCC	22	23	1
novel_mir_4053	AAGGATTCTGTAGACAGGGCT	22	21	1
novel_mir_4052	TACTGCCACTTGTAGTCTTCCT	22	22	1
novel_mir_4013	CCTCCCGACTGCGCCGACTGCA	22	22	1
novel_mir_4012	GGAAGAGTCTGAGTTGTCTGT	22	21	1
novel_mir_4011	GAAAGAGCTCTGTACTTGGGGT	22	22	1
novel_mir_4010	CTGAGGACAGGCTCTAGAGAG	22	21	1
novel_mir_390	TCTTGTAGCAGGTATTTTCCCT	22	22	2
novel_mir_3816	CGGCTGGAGGAGGAGGAGGAGG	22	22	1
novel_mir_3749	AGCCTGAGACTAGTTCGGAC	22	20	1
novel_mir_3748	TCACTGTGGCTCTGCACTGCGCT	22	23	1
novel_mir_3747	CACTCCTCGCTCGGCTCCTA	22	20	1
novel_mir_3621	AAGCAACACCTCAGTCTGTAGAC	22	23	1
novel_mir_3620	CTCTTCAGGAAAGGGGGC	22	18	1
novel_mir_3619	CTGACTGGAGGAAGCCTGTGGGC	22	23	1
novel_mir_3618	TAGTTGGGCCTTTCTAAATGGAGAA	22	25	1
novel_mir_3570	ATGGGATTTGTGAGCATATGCT	22	22	2
novel_mir_3506	CCCACTGACTGTCCTGTC	22	18	1
novel_mir_348	CTCCTGGAGATTCTGAAGTACA	22	22	1
novel_mir_347	AGGCAGGATCAAAGACACACAGGAG	22	25	1
novel_mir_345	GCCTCGCTCCCGGACCCCACGGCT	22	24	1
novel_mir_343	CTAGCAGAGACCAACCGAACCCCCT	22	25	1
novel_mir_3406	ATGGTCTGTGGACTCCTGGTC	22	21	1
novel_mir_3405	TATGATGTCAGACAGTGGATGGGCT	22	25	1
novel_mir_3404	GTCTGTGGAGAGTCCTGCTGCC	22	22	1
novel_mir_3403	GAGGCAAGTGTAGAAGTTACATC	22	23	1
novel_mir_3402	CATCTCCCGCCTCCTTTTCCCGCC	22	24	1
novel_mir_3228	CGGTTGGTGTTAAAGGGC	22	18	1
novel_mir_3227	AGGGGTCCTGTTAACGTCA	22	19	1
novel_mir_3226	CCCTCTGAGTCCTCTGCCC	22	19	1
novel_mir_3225	CTGCCAAGGCCTGTGACT	22	18	1
novel_mir_3224	AGAGAGATGTTGGAGCCA	22	18	1
novel_mir_2963	TCTATGTTGGACATACTCTATAC	22	23	1
novel_mir_2962	TCTCTCACCTGGCATAAGC	22	19	1
novel_mir_2961	AAAGCTGGGTTGAGAGGAG	22	19	1
novel_mir_283	ATCGCCTCGTTTCGGCCACTG	22	21	2
novel_mir_2818	ACATAATCAACTGTGCCTGACA	22	22	1
novel_mir_2817	CTGGGTTGACTCTGGAGAACT	22	21	1
novel_mir_2816	TTTGGGGGGTCTGCCTGGGCC	22	21	1
novel_mir_2702	TTGGCTCTGGGATCTGTTGGAC	22	22	1
novel_mir_2666	ATGTCTGAGAGTCCTGCACTGG	22	22	1
novel_mir_2616	ACGCCGCGGCGGCCGTCGGGT	22	21	1
novel_mir_2535	CCACAGGGATGGCCAGGCTG	22	20	1
novel_mir_2534	GTCTCGCGCAGGGTCCGGC	22	19	1
novel_mir_2533	GATGACTGTTTTTTTTGATTGCT	22	23	1
novel_mir_2402	ATGGCAGAACTTTTGAGGT	22	19	1
novel_mir_2401	TCTGAATGTGTCTCCTGAGA	22	20	1
novel_mir_2400	AGGATTCTGTCTGGGCCT	22	18	1
novel_mir_2327	ATGTAGAATGCCTGCCTTTTGAAGA	22	25	1
novel_mir_2326	ACTGCCTTTTGATGACCGGGAC	22	22	1
novel_mir_2325	ACTAGGAGGGCTGAGGAAAAGAA	22	23	1
novel_mir_2324	ACTCCCTGCAGCGGTCAGAGGAT	22	23	1
novel_mir_2323	ATTTCAAGACATCCAGACGCT	22	21	1
novel_mir_2322	AGGGGCTGGAAGCTGGAGGGGTCT	22	24	1
novel_mir_2321	TCTGCTCTAGGACTGCCT	22	18	1
novel_mir_2185	GGCAGTGGCTGTAGCAGC	22	18	1
novel_mir_202	ACGGTCTGGGGAAAGGCTCCT	22	21	1
novel_mir_2010	TACTGCCCTGTCCTCTGCCT	22	20	1
novel_mir_2009	GAAGGGGAAGGGAGACTGGCCC	22	22	1
novel_mir_2008	GTGAGATGTCGGGAGCTCC	22	19	1
novel_mir_2007	GACAAGGGCAGGAGCTAGAGCT	22	22	1
novel_mir_1918	ACTCATCAACTGTGCCTGACA	22	21	1
novel_mir_1917	GGCCGGGCTGGGGTGAGCTCC	22	21	1
novel_mir_1916	CACATCTGTTTCTCTCTCCT	22	20	1
novel_mir_1914	AGGGACAGGAGCAGAATC	22	18	1
novel_mir_1812	TGCAGACCTGAGCTGGCT	22	18	1
novel_mir_1811	TTGGTTTCACTGAGAGCTGCCT	22	22	1
novel_mir_1810	AAGGGAGAACTCGAATGGAAGAG	22	23	1
novel_mir_1693	GTGGGGCTGACTGGGGGACTCTGA	22	24	1
novel_mir_1692	TAAGGTGGTTTACTGAACTTCT	22	22	1
novel_mir_1304	TTTCGAGGTAGGAGTCGACT	22	20	1
novel_mir_1303	CTCTTCTGAGGATCCGGCAA	22	20	1
novel_mir_1236	AAACATTGGTCTGTTACTACT	22	21	2
novel_mir_1189	AGGGCTGTGAGTGTTTATG	22	19	1
novel_mir_1132	CATCTGATGGGGAATGGCCTGC	22	22	1
novel_mir_1042	CGCCCTGTTTCCTTCTGCCTTGAT	22	24	1
novel_mir_1041	GGGGGCAGCAGGCGCCGGGAGCC	22	23	1
novel_mir_998	TCTGAATCCCTCTTCCTCCACT	21	22	2
novel_mir_967	AGATGTTGGGGGCTGGAGAAGGGGC	21	25	1
novel_mir_956	TCTGGCTCTGGCTGTGGCTCCCG	21	23	2
novel_mir_814	AGGAGGTAATTGTTTTTAATGATG	21	24	1
novel_mir_770	AGGGGCACTGTCTGAACTCCTGACT	21	25	1
novel_mir_768	CTGTGACTAGTATGTTGAGTCCT	21	23	1
novel_mir_767	GCTCGGCTGTGGCCCTGGGGT	21	21	1
novel_mir_697	CATCCTCTGCCCCCTCCCCAG	21	21	2
novel_mir_687	TCAAATTGAATGGGTCAGGAT	21	21	2
novel_mir_537	CATGGAGGAGTAGGAAGAC	21	19	1
novel_mir_536	ATTGCCTGTAGACTTTGGAGCC	21	22	1
novel_mir_535	GTTGGACCAACCCTTGGCTCG	21	21	1
novel_mir_534	GCGAGCAGATCCTGAAGCC	21	19	1
novel_mir_4972	GGACCTGAAGGTATTGGCCTG	21	21	1
novel_mir_4744	GGGGCTCAGAGTCGAGGGACG	21	21	1
novel_mir_4743	GACGGAAATGAGGCTTGCCTGCCA	21	24	1
novel_mir_4742	TGTTGAGAAGGAGGTTGGAC	21	20	1
novel_mir_4741	TCTGCTTTGTTGGTCAGGGTT	21	21	1
novel_mir_4740	TCTTCAGTCTGTGGTACTCCTCC	21	23	1
novel_mir_4683	AATGGACTTGAGAAGATTGGCTT	21	23	1
novel_mir_4682	GCGTTTCTGGGCCTGGCC	21	18	1
novel_mir_4681	TCCAGAACTCCCACCCTGACAGCCC	21	25	1
novel_mir_449	GGGGTCCCAGGGTGCTCTGCC	21	21	1
novel_mir_448	TTCCCAGAGCCAGGACTTTGA	21	21	1
novel_mir_447	AGAGAGATTGGTAGGTAGC	21	19	1
novel_mir_446	CCCATTGCTGAGAGATACTAAC	21	22	1
novel_mir_4433	CTTCGTTTGCCAAGTCGCCT	21	20	1
novel_mir_4300	TGAGGGGCAGAGCGAGAA	21	18	1
novel_mir_4229	GGGTAGACACTGTGGACAG	21	19	1
novel_mir_4228	AAACTGTGAATCTGGGCCC	21	19	1
novel_mir_4227	TAGGACTTAGTGATCCGG	21	18	1
novel_mir_4226	AGAAGGAGGTAGAAGAGAGA	21	20	1
novel_mir_4225	AAAGAGACTTTCTGGAGCCT	21	20	1
novel_mir_4172	AATAAATTTTAATGGTTGATG	21	21	1
novel_mir_4171	CCCAGAGGACACAGGCAG	21	18	1
novel_mir_4055	TTCTGTGGAAACCTGGCC	21	18	1
novel_mir_4054	TTCCTTCCCCCACCCCCT	21	18	1
novel_mir_4021	TGCCCCTGCTCTGCCCAGTTGG	21	22	1
novel_mir_4020	TTTCCTTTTCCTGGTAACTGCT	21	22	1
novel_mir_4019	CGAGGCAGGGCAGTTGGCAC	21	20	1
novel_mir_4018	TTAGCCTCTGACTTCCTAATG	21	21	1
novel_mir_4017	TTGGGCAAAGGGAAGAACTAAA	21	22	1
novel_mir_4016	AAGAATGAGTGCTGGCTTGAACA	21	23	1
novel_mir_4015	TTGGACAGACACAGAGGGA	21	19	1
novel_mir_4014	CGGCAGTGAGGCTTTGGG	21	18	1
novel_mir_3752	ATGTTCTTAGGCTCAACGG	21	19	1
novel_mir_3751	AGGTCCGGACGGAGGCGGAGCT	21	22	1
novel_mir_3750	CAGCTGCAGTACTTTGGCCC	21	20	1
novel_mir_3624	GAGTATTGGAGCCAGGAGCC	21	20	1
novel_mir_3623	TAGGCTCAGACTCTTCCTGAGA	21	22	1
novel_mir_3622	TCTGAGCAAGCTGTCAGTTCTCA	21	23	1
novel_mir_351	CCTCCTCTGATCTGCCTGCCGCC	21	23	1
novel_mir_3507	CTGAGAATGAATCCTGAGGGCTC	21	23	1
novel_mir_350	ATAGAAACCAGGCAGGAC	21	18	1
novel_mir_349	TATGGTACCTGTCAATCAAGATT	21	23	1
novel_mir_3416	AATGTGAGGACTGCCTGGGCA	21	21	1
novel_mir_3415	TTTTGAAGAAGACTGATGAGACT	21	23	1
novel_mir_3413	ATTACCTGTTTATTCTCTGCTGCA	21	24	1
novel_mir_3412	CGGTTCTATGGAGACTACTGAATT	21	24	1
novel_mir_3411	AGGGCAGTGGATTCTGGAGGC	21	21	1
novel_mir_3410	GTCCCTGCAGTCATGGCCTG	21	20	1
novel_mir_3409	GCAGGGCTGGGGACCGAAGGG	21	21	1
novel_mir_3408	GCTCCCACTCAGAACCCTGGA	21	21	1
novel_mir_3407	CGGAGGAAGCTTGGGGAACC	21	20	1
novel_mir_3076	AGGCTGTGGAGGCTGGGCC	21	19	1
novel_mir_2966	TTACCATTGTCTTTTCACTG	21	20	1
novel_mir_2965	CACTTGGAGCAGCAAAATAG	21	20	1
novel_mir_2964	CCTGACCCCCAGGGACAGGCTCT	21	23	1
novel_mir_2868	AAGCTGAGATTCTGAAGGA	21	19	2
novel_mir_2819	ATGCGTTTTAGAGGACTTGGC	21	21	1
novel_mir_2703	ACATGGTCTCCTCTGATTA	21	19	1
novel_mir_2668	ATGTCGGAGAGGAAGCCTGA	21	20	1
novel_mir_2667	GAGATTAGTGTGGTTGACTA	21	20	1
novel_mir_2596	CACTGGGACAGGAGCTGCC	21	19	2
novel_mir_2536	CCGGGGCCAGGACTGGGTC	21	19	1
novel_mir_2486	TAGGGCGGCGGCGGCGGCGGCG	21	22	2
novel_mir_2331	CAGAAAATACCACCTCGAGA	21	20	1
novel_mir_2330	TCCCCCAACTCTGAGCCCAT	21	20	1
novel_mir_2329	TTGGGCCTCTTGACAGAATTAACC	21	24	1
novel_mir_2328	CAGCTTCTCCCCAGCTAGGTGCC	21	23	1
novel_mir_2187	ATGTGTGACTTTGTTTTGCC	21	20	1
novel_mir_2186	TATGGTACCTGTCAATCAAGAT	21	22	1
novel_mir_203	TAGGACCCAGAACTACAGCTTTT	21	23	1
novel_mir_2015	CAGGGTGGCGCGGGTCCGGGC	21	21	1
novel_mir_2014	GCAGGGCTGTTACCAGGAGCC	21	21	1
novel_mir_2013	AAGCCCCAGATCAGCGCTG	21	19	1
novel_mir_2012	CCCAGCTGTGTGACTCAGGGCCC	21	23	1
novel_mir_2011	TTGTTTTGGACAGTTTACC	21	19	1
novel_mir_1939	ACGGAAATGAGGCTTGCCTGC	21	21	2
novel_mir_1919	CGGAGGAGGTGGCGGCGCTGGAGCT	21	25	1
novel_mir_187	TTGGCAGAGAGCTCTTAGTAAC	21	22	2
novel_mir_1523	TTTCTGCTGAGCACTGGGCC	21	20	2
novel_mir_1310	AGTTGGCACTGAACTTGACACC	21	22	1
novel_mir_1309	ATTCTGTAAAATACTTTGGTTTA	21	23	1
novel_mir_1308	GCCATCTGTGACCCCTGA	21	18	1
novel_mir_1307	GTGAAGACTCCCAGCACC	21	18	1
novel_mir_1306	AACCAAGATTTGGATGACAATG	21	22	1
novel_mir_1305	GAGAGGCCAACAGATGAG	21	18	1
novel_mir_1191	CAGTAGAAGCCGGTGATGCA	21	20	1
novel_mir_1190	GGGGCCTGAGTTTTAAGA	21	18	1
novel_mir_1137	TCAGATCATCCCAGTGCCCAGGA	21	23	1
novel_mir_1136	GGCTGGCAGAGTCAGGAC	21	18	1
novel_mir_1135	AGAAGGATCAAGCAGGCATT	21	20	1
novel_mir_1134	CCAGGACCAGGCTCTCCATCTG	21	22	1
novel_mir_1	GTTTGTTCAACGATTAAAGTCCTACGT	21	27	1
novel_mir_992	TCAACACTTACAACTCTGGAAA	20	22	2
novel_mir_950	GCGGATCTGGGAAGCGCCT	20	19	2
novel_mir_816	GACCCCCATCTCTGTGAC	20	18	1
novel_mir_774	CCCAGGACTGTAGTGAGGATTAA	20	23	1
novel_mir_773	TGCTGTTGAACCTGGGCACTAC	20	22	1
novel_mir_772	TCGGCCTCGCTCCCGCCCCT	20	20	1
novel_mir_771	CAGGCTGACAAGGGCTTGCCC	20	21	1
novel_mir_611	ATGACTGATGACTGGGCC	20	18	1
novel_mir_610	CCTGTCTGGATTCTGCATC	20	19	1
novel_mir_609	TGTCTTGCAGCATCAGCGACT	20	21	1
novel_mir_608	CGGGTCTCAGGGGCTCTGCCTGA	20	23	1
novel_mir_546	AGAATTGAAGATGGTGACC	20	19	1
novel_mir_545	CCCTGACTGTCCCTCTGTAGA	20	21	1
novel_mir_544	CTCCTCCATCTCCCTGTCCT	20	20	1
novel_mir_541	TGTCACTCTGGCCCCGCCCCGCC	20	23	1
novel_mir_539	CAGCATTTTCTTATCTGTAGCC	20	22	1
novel_mir_4979	TTGAGGAACAGTAGTTGATTTC	20	22	1
novel_mir_4978	AGAGATTGTAGATGCCTA	20	18	1
novel_mir_4977	GTTGTAGGACCCGGAGCAG	20	19	1
novel_mir_4976	AGGATTTAAACAGAAACTACT	20	21	1
novel_mir_4975	AGGCTGTATGGATCATTGTGAAG	20	23	1
novel_mir_4974	ACTGTGTTGGGACCCTTG	20	18	1
novel_mir_4973	AGAGATCAAGGAAGGAAGT	20	19	1
novel_mir_4754	AGCTGGAGGCCTGGTCTC	20	18	1
novel_mir_4752	GGTTAGTTTGACTGGGGT	20	18	1
novel_mir_4751	CAGAACGGTGAACAGGCATGCC	20	22	1
novel_mir_4750	ACAGAGCTCAGAGATACC	20	18	1
novel_mir_4749	GAGATTGATTTGTTGGTTCATG	20	22	1
novel_mir_4748	CCATCGCTCGCTGTGTGCCT	20	20	1
novel_mir_4747	AGGACTGTGACCTGGTGGACAGGG	20	24	1
novel_mir_4745	CCGGTCAGACACGTAGGGGGCA	20	22	1
novel_mir_4685	GTAGTGAATTGAGACTTGGAGGT	20	23	1
novel_mir_4684	CCCCGGGGTGCAGCCTGCTCAG	20	22	1
novel_mir_4677	TCCTTCGGCTAGAAACCCTCCGCCTGG	20	27	1
novel_mir_451	AGGACCCTGAAGACGCGCC	20	19	1
novel_mir_4439	CACCTGACATAAGCAACTCTG	20	21	1
novel_mir_4438	CTTGGCCAGGATCTTAAGGGACTT	20	24	1
novel_mir_4437	ATGGCTGGGTCCTTGGGC	20	18	1
novel_mir_4436	TAACCTAGGATGCGGAATGCCT	20	22	1
novel_mir_4435	TCTGGTTGGATTTGGTGCCC	20	20	1
novel_mir_4434	AGTAGTAGAGCCAGAACTGGGAC	20	23	1
novel_mir_4303	AAACTTATGAAAAGTGACTGTT	20	22	1
novel_mir_4302	AAGTATCGGAAATTCCCAGA	20	20	1
novel_mir_4301	CCCACCCTGGCAGAGCCA	20	18	1
novel_mir_4287	TTTCTATTAGCTCTTAGTA	20	19	1
novel_mir_4234	TTCCCTTCACCCGCTCCA	20	18	1
novel_mir_4233	ACAGACTGGCACTGGGCAGGGCC	20	23	1
novel_mir_4232	CCGAAAGGCGGTATCACACAGA	20	22	1
novel_mir_4231	CAGGAGACTGTACAATGT	20	18	1
novel_mir_4230	CACAGGTAACTGGAGCTCTGC	20	21	1
novel_mir_4176	GGACGCGGTCGGGCCCGGGC	20	20	1
novel_mir_4175	GGATTTGGGCAGAACCTG	20	18	1
novel_mir_4174	GTGTGTGCACCTGTGTCTGTCT	20	22	1
novel_mir_4173	ACTGGCTGTTGGGGAGGAGGGA	20	22	1
novel_mir_4124	CCGGAGTTGTAAGTGTTGACA	20	21	2
novel_mir_4056	TTCTGGGTCTTGCTGGCT	20	18	1
novel_mir_4023	ACTGGACTGGCAGGGCAACGACT	20	23	1
novel_mir_4022	GTGGCCACCGGAGGACTGGAGC	20	22	1
novel_mir_398	TGGTGACTCTGTGTGAACTGGCC	20	23	1
novel_mir_3881	TCAAAGCCCTGCGTCCTTCGG	20	21	1
novel_mir_3880	CCTTGGTGGGCTGGCCCTGGCT	20	22	1
novel_mir_3817	GAGAGCAGGTGGGCACTG	20	18	1
novel_mir_3754	AGGTGAGCAGAACTCTAGGGT	20	21	1
novel_mir_3753	AAGGACTGTATTGGCTCTATAT	20	22	1
novel_mir_3699	TCCTGACGCTTCTCTCCCGCAG	20	22	2
novel_mir_3685	CCTCTCCCCTTTTTATCAGAG	20	21	1
novel_mir_3626	CCGGCACTGCAGAAAACTAAA	20	21	1
novel_mir_3625	CCATGGCTAGTAGACAGTGGCA	20	22	1
novel_mir_356	ACTTGGCGGAGCTGGAGGAGGCGGT	20	25	1
novel_mir_355	AGGTGCTGGTAGCTGAGGGGACG	20	23	1
novel_mir_354	TGTGTGCGCGTCTGTGCATG	20	20	1
novel_mir_353	GCGGGTGCTTTCCAGCTC	20	18	1
novel_mir_3512	GCTGGAGTGGTAAAAGGCTC	20	20	1
novel_mir_3511	GGGCTGGGAGGAAGGACT	20	18	1
novel_mir_3510	TCCCTCTCCCTCCTTGCTC	20	19	1
novel_mir_3509	CTTGGATATCAAGACCTTGGA	20	21	1
novel_mir_3508	TTTCTTGAGTGGACTGTTTCC	20	21	1
novel_mir_3422	GAGGTGCTCTGTAGCAGAAACT	20	22	1
novel_mir_3420	TTGAAGATCTCTGAGCTCAGTTCCT	20	25	1
novel_mir_3419	TTTTGGCTTGAAGCCTTTGGCCA	20	23	1
novel_mir_3418	TCTGTCCCCGTCAGGGCT	20	18	1
novel_mir_3417	GGAGGAGAGGAAGAAAGAGAGAC	20	23	1
novel_mir_3232	ATATGAGAGATGGAGGAAA	20	19	1
novel_mir_3231	ACCTGTCTGGTCTGACCTGCCCT	20	23	1
novel_mir_3230	GACCTCCTCAGCATGGCCC	20	19	1
novel_mir_3229	CTGTGTCACTGGCTGCCT	20	18	1
novel_mir_2973	AGACACTAAGTCAGGGGGCT	20	20	1
novel_mir_2972	AGTGGCTTTGTGATTGTTACCA	20	22	1
novel_mir_2971	CTGCGGCTGGAACTCGGAAA	20	20	1
novel_mir_2970	GATGAACTCTTTCTGGCCTGCCTTC	20	25	1
novel_mir_2969	TACTGTATAATTGTGAAC	20	18	1
novel_mir_2968	AGGGCCAGGGCTGTATGGAA	20	20	1
novel_mir_2902	AGGTTTCTGAGATAGCTGAC	20	20	2
novel_mir_2822	CTGGACTCTGGCCTGCCC	20	18	1
novel_mir_2821	CTGGCTGGCAGGTATGGCACCCTGG	20	25	1
novel_mir_2820	TTGAGTTTGTTCTGAAATAGAGA	20	23	1
novel_mir_2705	CCAACCGGTCTGTCTGCT	20	18	1
novel_mir_2704	TTTTCTGTCACTGTAAGCCTGCCCA	20	25	1
novel_mir_2670	GGTGGGGAGAGCGCTCTGAAC	20	21	1
novel_mir_2605	CAGACTCTGCCTGCCTCAGATC	20	22	2
novel_mir_2537	AAAGGCAAGCAAAGGAGATGAAA	20	23	1
novel_mir_2405	CCTGGTGCGTGAGGAGACTTGGAC	20	24	1
novel_mir_2404	AAATTGATCCCTTATGTTCTC	20	21	1
novel_mir_2403	CAGAACTCTAGACTCTTCTTACAGG	20	25	1
novel_mir_2339	AACGAGAACTTTGGACCTGGC	20	21	1
novel_mir_2337	AGTTTGTACCGTATCTGTAGGCATC	20	25	1
novel_mir_2336	TGACACTGGTTGTAAGAAGATC	20	22	1
novel_mir_2335	GCAGTGTCTCTGGGTCCCT	20	19	1
novel_mir_2334	GACCCGTGTGTGCCAGGCTG	20	20	1
novel_mir_2333	ATTTACTGATCATCTGCTGTGACT	20	24	1
novel_mir_2332	ATCTTGGCGCTTGTCTGGCT	20	20	1
novel_mir_2189	GGGAGCCTGGCCTGGCACTG	20	20	1
novel_mir_2188	AGCCTGGCTAGAAGAGCTCTCAT	20	23	1
novel_mir_206	TAGGGTTCTGATGTCACTTC	20	20	1
novel_mir_205	CCTGGCACCAGACGCTCA	20	18	1
novel_mir_2018	ATAGAAACCTGAGAACTTAAA	20	21	1
novel_mir_2017	TGGCCTGCAGAACTGTCTA	20	19	1
novel_mir_1922	GAGAGGAAAGCTGGAGGC	20	18	1
novel_mir_1921	TTTAAGATACCTTGGGGCTA	20	20	1
novel_mir_1920	ATGAGGCTTCAGGACAGC	20	18	1
novel_mir_1883	TGTGTTTTGGACATCTCCACT	20	21	2
novel_mir_1880	TACCTTGGGAGTTGTAGTC	20	19	2
novel_mir_1813	CTGGGGCTTGGGGAGGGGA	20	19	1
novel_mir_1696	TGCCTTATCCCTTTGGATGG	20	20	1
novel_mir_1695	CTTTTGGTTGGGCAGAAT	20	18	1
novel_mir_1694	GCCATGGAGAACTCTGAAAGGAAGA	20	25	1
novel_mir_150	TGCCCCTCCCCCCATTGTCACA	20	22	2
novel_mir_1321	TTGGGCACTGGGGGACGCGGGC	20	22	1
novel_mir_1320	TGCAGTGACTCAGACACAG	20	19	1
novel_mir_1319	TCGGTCTGGGATCCCTGAGGG	20	21	1
novel_mir_1318	GCTGTGGCTGTGGAGGGT	20	18	1
novel_mir_1317	TGATTTTGTAGCTGTACACT	20	20	1
novel_mir_1316	GAAGGAGGAGGAGGAGGACGA	20	21	1
novel_mir_1315	CATTGAGATGCTTGTAGGACA	20	21	1
novel_mir_1314	CATAGAACCCTCATTAGCCAGA	20	22	1
novel_mir_1313	TCTGGGGGTTCATGCAGGATTGCC	20	24	1
novel_mir_1312	TGATATGGACTCTAGAATAGG	20	21	1
novel_mir_1311	AAAAAGATTGAGGCCATGGTAG	20	22	1
novel_mir_1194	GTACAGTGTCAGATGAGGAACAC	20	23	1
novel_mir_1193	TTGATGCACTGGAGGTCT	20	18	1
novel_mir_1192	TTTCAGAATATAGGGCTCC	20	19	1
novel_mir_115	TCCGTGACTAAACAACTGAG	20	20	1
novel_mir_1139	CAAACTTGACTGGAGAATAAGATA	20	24	1
novel_mir_1138	TCCGAGAGGCTCTGGCAGTT	20	20	1
novel_mir_1044	TCAGGCTGCAGCCCCCTCCCCGC	20	23	1
novel_mir_776	GCTGAGTGACTGCTGAGGTCTCA	19	23	1
novel_mir_775	TAGCGAGGATTCCAACATTGGG	19	22	1
novel_mir_550	CTGCAAAATGGACATTGTCAT	19	21	1
novel_mir_548	ACTCCTCTGTGACAGGCCTG	19	20	1
novel_mir_547	TCCAGTCGACTGCGGGGCT	19	19	1
novel_mir_4980	CAAGGTAGCACATCTGGCT	19	19	1
novel_mir_4759	GGCGGAGGCGGCGGCGGCGGC	19	21	1
novel_mir_4758	GGACTCCAGCTGATCCTAGTGCT	19	23	1
novel_mir_4757	ATTGAACTCAGCATCCAGGGCC	19	22	1
novel_mir_4756	ACCTGGAGCTCCGCCGCTGCGCC	19	23	1
novel_mir_4755	ACACTTCTCAGGCTGGCC	19	18	1
novel_mir_4687	GTTCCATCAGCCAGAGCTCTGCC	19	23	1
novel_mir_4686	TTGGCAAGGGCTGTAGACATTCTGC	19	25	1
novel_mir_454	CTCAGGCCTGTGATCTTTTC	19	20	1
novel_mir_453	CTTCCCCACCCTCTCCTGCA	19	20	1
novel_mir_452	CCACTGTCCCTGTCCTTCT	19	19	1
novel_mir_4443	CTTTCAAGTGTCTGACTT	19	18	1
novel_mir_4442	CCTGCTGCAGATTCCTGAA	19	19	1
novel_mir_4441	GGTTTGTAGTCTGGTTGCC	19	19	1
novel_mir_4440	ATTCGGTCTGCCTCTGGTGAA	19	21	1
novel_mir_4353	ATGGGCAGAAGGGCAGCTGACA	19	22	2
novel_mir_4236	CTGGCTGTCTGCTCCCTGGGAA	19	22	1
novel_mir_4235	CCCTGCACAGTGACTTCTGAG	19	21	1
novel_mir_4178	TTAGTTCTGTTGACCTGTGCACCT	19	24	1
novel_mir_4177	CTCAGGAACCCTGCCCGCCCCC	19	22	1
novel_mir_4027	TTTGTCAGGGCAGGAGGAAGA	19	21	1
novel_mir_4026	ATGGTGCCAGAGAGGGGCTG	19	20	1
novel_mir_4025	TAGAGGCGAGATTTAGGAA	19	19	1
novel_mir_4024	GATGCCACTCTGCTCTGCCT	19	20	1
novel_mir_3758	CCAGGACGCTCGGGAAGGGAG	19	21	1
novel_mir_3757	TCTACCCAACATCTGCCACCT	19	21	1
novel_mir_3756	TTGGGAAAGGAGGTTGAAGAA	19	21	1
novel_mir_3755	TCTGTCCAAGGGCAAACTCTCTC	19	23	1
novel_mir_3630	AACTGCTCGGCTCAAACTGGC	19	21	1
novel_mir_3629	AGGTCTGCATGCTGAGCCCCATC	19	23	1
novel_mir_3628	CCCCTGCTCTGCCTACTGCACTC	19	23	1
novel_mir_3627	TGAAGAAGTAGAAGCCAGGGGTA	19	23	1
novel_mir_360	TCCCGGGCGCCACTGCAGCTG	19	21	1
novel_mir_359	GACGGTGTCGTTGTTGGAAGCCT	19	23	1
novel_mir_358	ACGAAGAAATGGGCTCAGGATGTC	19	24	1
novel_mir_3427	TTCCCAGGCCCCTCAGACGACT	19	22	1
novel_mir_3426	GAAGATGGATGTAGGAGAGCT	19	21	1
novel_mir_3425	ACTTAGAGAAGACCAAGGGAC	19	21	1
novel_mir_3424	TCATTCCAGGGCTCTCCTCTA	19	21	1
novel_mir_3423	GCGAAAGACAGGTGATGTAGCACTT	19	25	1
novel_mir_3238	CGGATTGGTTCAGTGCACTCTAGAA	19	25	1
novel_mir_3237	GAGGGACAAGGGATTCTGGGAAGC	19	24	1
novel_mir_3236	CATCTCCAGAACTCCCAGCGGG	19	22	1
novel_mir_3235	CAGGCAGGACCAGGTGGCACTT	19	22	1
novel_mir_2982	ACTGCCCGTCGGACCTTGGCATG	19	23	1
novel_mir_2981	AGTGAGGAATCTATTACAG	19	19	1
novel_mir_2980	AGTGGACTGGGACTGCCT	19	18	1
novel_mir_2979	TTAATTGAAGGATTGTTTGCTCTT	19	24	1
novel_mir_2978	ATTTAACATTATGATTGGGGAT	19	22	1
novel_mir_2977	CAGCACTGACTCTGTGTTCT	19	20	1
novel_mir_2976	GGCAGGGTTGTAGATGAAGGG	19	21	1
novel_mir_2975	AAGATTCTGGTCCTGGCCCC	19	20	1
novel_mir_2771	CGCAGCGCACGCCGGAGTGGCTG	19	23	2
novel_mir_2755	AGGCCCCTCCTGCTTCGTTGGGTT	19	24	2
novel_mir_2677	CAGGCTGGGACTGGGCCCCGGAA	19	23	1
novel_mir_2676	TCCGCCTCGGGCTGCCGCCTG	19	21	1
novel_mir_2675	TGGGTTGAGCTGTTGTGATAATC	19	23	1
novel_mir_2674	CAGGACCGGCCCGGCTCCGCGGC	19	23	1
novel_mir_2673	AATGGTTGGAAAGGGAATGGGAATT	19	25	1
novel_mir_2672	CCAGGGAAAAAAGTAGAGC	19	19	1
novel_mir_2614	TTCGGCGTTCCAGGCTCTGGGG	19	22	2
novel_mir_2343	ACTGGCAGATCCATCGGTGAGC	19	22	1
novel_mir_2342	TGAGAGCTTCAGGTTCTCCGGCCTG	19	25	1
novel_mir_2341	ATGGACTGGGAGAGAGTGCC	19	20	1
novel_mir_2266	TTTGCGGACCCGGGAGCTCGG	19	21	2
novel_mir_2197	GAGGGGGCGCCCGGCCGGACT	19	21	1
novel_mir_2195	AACAACAGATCTGCAGGGGTA	19	21	1
novel_mir_2193	TACTACTTGGATCTTTGTGCT	19	21	1
novel_mir_2190	TCTGCCCGGGTCCACACACC	19	20	1
novel_mir_209	TCATATTTGGATAGATAGGCT	19	21	1
novel_mir_207	AAGGCTAGAGAAGGGGATAT	19	20	1
novel_mir_2021	TTAAGATGTGAGAAGAAATGAATT	19	24	1
novel_mir_2020	CTTAACTTCGTGGGGCTGGAATTAA	19	25	1
novel_mir_1871	CCGGCTTGGTCCTGCGGTCC	19	20	2
novel_mir_178	ATGTTGAAGAAGTAGAAGCC	19	20	2
novel_mir_1697	TGTTCGGGGCTGTTGATGCTCTGCC	19	25	1
novel_mir_14	CGGCAGCAGAGGCAGGGAC	19	19	1
novel_mir_138	TCTGGCCATGTCTCAACTTTGT	19	22	2
novel_mir_1323	TTTGCTGAACAAATCTTATTTC	19	22	1
novel_mir_1322	AAAGATAGAGAATTAGGAC	19	19	1
novel_mir_132	TGAAGACTGGGACAGGCTGACT	19	22	2
novel_mir_1149	ACTGGCATGGAGGCACGGGA	19	20	1
novel_mir_1146	AGGCCTGGGATTCATTCTGG	19	20	1
novel_mir_1145	TTTTAGAGGTGAGGGTTGGT	19	20	1
novel_mir_1144	CTGGGCCTAGGGGAGGCGGGCCGAG	19	25	1
novel_mir_1143	TTAAAGCAGGAGGGACTAGAGA	19	22	1
novel_mir_1142	AGGCTGTGAGAGTTAGAA	19	18	1
novel_mir_1048	CTTCAGCTGCAGAACTCTCAGT	19	22	1
novel_mir_1047	CTTAGGTATCTGTGACTCTTGGGCC	19	25	1
novel_mir_1046	CCACCATCAGACTTAGACATTT	19	22	1
novel_mir_1045	AACTGTGGGCTTTCTGTACT	19	20	1
novel_mir_820	GCGAGGCTCGGGCTGACAGGC	18	21	1
novel_mir_819	CGCGCGCGGCGGCGGCGGCG	18	20	1
novel_mir_818	CCCATCTGTCCCCGTCAGGGCT	18	22	1
novel_mir_817	TTAAGGTAGAGGTGCAGGAT	18	20	1
novel_mir_614	TCTGGCACTAGTAGCACAAC	18	20	1
novel_mir_613	CGCGGACGCGGCCTCCTTACCT	18	22	1
novel_mir_612	TTTCCAGCTGAATGAATC	18	18	1
novel_mir_587	GTTTGTTCAACGATTAAAGTCCTACG	18	26	1
novel_mir_558	ACTGAGTGCAGTGCTGGAT	18	19	1
novel_mir_557	ATAGATCATTTGGCTGGCC	18	19	1
novel_mir_556	TCCAGAGACTGGAGCTGACTTG	18	22	1
novel_mir_555	CAGGGTGGACTGCAAGGGGGCCT	18	23	1
novel_mir_553	GAAGGGACAGACACTTGTGCACAG	18	24	1
novel_mir_552	AATGAGAGAATGTGTGAACG	18	20	1
novel_mir_551	TCAGGCGGAGGAGGAGAAGGA	18	21	1
novel_mir_4985	CTCTGTAGTCTGGCCTCT	18	18	1
novel_mir_4984	GAGCCAGAAGATGGAGAGGAGGCT	18	24	1
novel_mir_4983	TCCTCTTCAGACTCTTTGCATT	18	22	1
novel_mir_4981	GGCGGCGGCGGCGGGGAC	18	18	1
novel_mir_4768	AGCCGCGGAGCAGTAGCC	18	18	1
novel_mir_4767	CGGACTTGGCTACTGGAC	18	18	1
novel_mir_4766	CTTGAGGACCTGAGGTAGAACG	18	22	1
novel_mir_4765	GGCTGAGTAAATAATATGATTG	18	22	1
novel_mir_4764	AGACTTAAGTAAGGCTCTGGCTCC	18	24	1
novel_mir_4763	GTGCAGGGCCCTCGTCCGGGTG	18	22	1
novel_mir_4762	GGTGTTGGCCTGGCTTCTGGA	18	21	1
novel_mir_4761	GACCAGGAAGGCTGTGGACC	18	20	1
novel_mir_4760	CCAGGAGGACTGGGATTTGGTA	18	22	1
novel_mir_4691	CTGACTGGTTGGCTGCCCTGGAA	18	23	1
novel_mir_4690	AAGCAGCGCCTGTCGCAACTCGCC	18	24	1
novel_mir_4689	TGGCGGGTCTGCAGGGCTGGGAGA	18	24	1
novel_mir_4688	CAGGTCGGAGCTCGGAGC	18	18	1
novel_mir_458	CCCGGGGCTGTTGGGCAACTTT	18	22	1
novel_mir_456	TTTACTGCACTTTCTGACC	18	19	1
novel_mir_4452	TTTGCTTTGTAATGTGGACT	18	20	1
novel_mir_4451	AGGGCTGGGGCAAGAACAGGGGCA	18	24	1
novel_mir_4450	TACTGCAGATTCTGGACCAC	18	20	1
novel_mir_4449	CTGGGCTGGCTGTGAGGCCAC	18	21	1
novel_mir_4448	CTTGATTGGCGTGTGTGTATATA	18	23	1
novel_mir_4447	GGGGCATTTCACTGTAAA	18	18	1
novel_mir_4446	GTTAACAGATTGTGGGCTCC	18	20	1
novel_mir_4445	ATCTGAGCCGGTCGAGCCCCTGTC	18	24	1
novel_mir_4444	ATTCTAGTGGCTGTGACTCTT	18	21	1
novel_mir_4311	TTTTTTCTGGAGATTCTGTT	18	20	1
novel_mir_4309	CTCTTTAAGATGTAGGCC	18	18	1
novel_mir_4308	TGAGCTCAGGGCCTGGCC	18	18	1
novel_mir_4307	AAGAATCCTGGCCCTTCTCCAC	18	22	1
novel_mir_4306	GAGGACAGGCTGGCGCCT	18	18	1
novel_mir_4305	ACTAGGGTAGGTTCAAGAGCT	18	21	1
novel_mir_4304	CAGGACAGGGCAGGGGGCAGCA	18	22	1
novel_mir_4284	GATCCCTGAACTGTCCCTGGC	18	21	2
novel_mir_4241	TCCATGGCTGGAGGAGAGAGCTT	18	23	1
novel_mir_4240	TGCTTCCTGTTGGCATGGACT	18	21	1
novel_mir_4239	AAAAAAGTGTTTAGGAACCATT	18	22	1
novel_mir_4238	GCTGGGATCTGTGAACATCT	18	20	1
novel_mir_4237	ACTCCCCAGCGCCCCCGGA	18	19	1
novel_mir_4181	ATGCTTCTTTCTGTGTTGGAG	18	21	1
novel_mir_4180	TATGGCCCAGGAGAAAATGTAGAC	18	24	1
novel_mir_4179	CCTCCCATCTTGAGCTCTTC	18	20	1
novel_mir_4060	AGGAGGGACTGGGGCCAGGTC	18	21	1
novel_mir_4059	TAAGTCTGTGCCTGGAGAGCT	18	21	1
novel_mir_4058	CTTCTGGCTTCGGGCTGGGCT	18	21	1
novel_mir_4028	TTGGCTGGCCTCTGGGGCAGGGGTG	18	25	1
novel_mir_3883	GCCCCTCCCCCCATTGTCACAG	18	22	1
novel_mir_3882	TGGCCCGTGAGACTGTACTCTGCA	18	24	1
[truncated: 3,169 more rows]

## Sheet: Table F
Table F - High-confidence predicted novel miRNAs (≥3 samples with total reads of >20) in all samples (n=45).
miRNA species	Total reads	Number of samples determined in (n=45 samples)
novel_mir_189	751632	13
novel_mir_2	18054	20
novel_mir_112	5608	8
novel_mir_4	5581	27
novel_mir_5	3495	27
novel_mir_392	1520	14
novel_mir_472	1288	10
novel_mir_1681	795	4
novel_mir_397	766	7
novel_mir_3	753	17
novel_mir_110	657	17
novel_mir_113	622	23
novel_mir_197	592	24
novel_mir_116	578	23
novel_mir_789	507	12
novel_mir_2164	495	6
novel_mir_84	411	20
novel_mir_8	408	13
novel_mir_450	387	14
novel_mir_190	366	10
novel_mir_324	345	17
novel_mir_527	344	8
novel_mir_71	324	8
novel_mir_159	312	13
novel_mir_13	287	3
novel_mir_213	286	12
novel_mir_1101	280	5
novel_mir_336	263	12
novel_mir_487	252	8
novel_mir_402	236	10
novel_mir_193	234	5
novel_mir_12	226	12
novel_mir_288	202	10
novel_mir_305	202	5
novel_mir_85	199	15
novel_mir_1021	196	4
novel_mir_470	192	5
novel_mir_39	181	8
novel_mir_19	181	4
novel_mir_18	180	5
novel_mir_619	174	6
novel_mir_297	172	3
novel_mir_142	171	10
novel_mir_64	169	10
novel_mir_405	164	4
novel_mir_941	160	9
novel_mir_269	159	12
novel_mir_804	158	7
novel_mir_1910	155	3
novel_mir_593	154	6
novel_mir_3399	152	4
novel_mir_466	150	4
novel_mir_182	146	4
novel_mir_1271	141	3
novel_mir_20	139	6
novel_mir_223	137	6
novel_mir_3192	136	3
novel_mir_121	135	6
novel_mir_475	132	3
novel_mir_762	131	8
novel_mir_2207	129	3
novel_mir_598	127	7
novel_mir_1231	126	6
novel_mir_1029	126	4
novel_mir_277	123	7
novel_mir_1832	122	6
novel_mir_335	121	7
novel_mir_365	119	5
novel_mir_1809	117	3
novel_mir_783	116	12
novel_mir_137	116	7
novel_mir_978	115	8
novel_mir_2529	114	4
novel_mir_233	113	5
novel_mir_2194	113	4
novel_mir_128	112	4
novel_mir_589	112	3
novel_mir_204	110	7
novel_mir_409	110	5
novel_mir_185	109	7
novel_mir_174	106	6
novel_mir_1944	106	5
novel_mir_1107	106	3
novel_mir_254	105	5
novel_mir_1039	103	6
novel_mir_1072	101	7
novel_mir_328	101	6
novel_mir_573	101	5
novel_mir_330	100	7
novel_mir_308	100	3
novel_mir_567	98	7
novel_mir_126	98	6
novel_mir_352	98	6
novel_mir_596	98	5
novel_mir_648	98	4
novel_mir_1828	98	4
novel_mir_234	97	7
novel_mir_129	96	6
novel_mir_809	95	6
novel_mir_177	94	9
novel_mir_208	94	7
novel_mir_679	93	8
novel_mir_632	92	6
novel_mir_236	90	7
novel_mir_389	89	5
novel_mir_2279	88	4
novel_mir_585	85	5
novel_mir_653	84	7
novel_mir_56	84	6
novel_mir_503	84	5
novel_mir_769	84	5
novel_mir_1060	84	5
novel_mir_1794	83	5
novel_mir_734	81	4
novel_mir_617	81	3
novel_mir_1712	80	4
novel_mir_111	80	3
novel_mir_1888	79	3
novel_mir_2073	78	5
novel_mir_2549	76	3
novel_mir_11	74	5
novel_mir_878	74	4
novel_mir_1147	73	6
novel_mir_746	73	4
novel_mir_1937	73	4
novel_mir_2727	73	3
novel_mir_252	72	5
novel_mir_442	72	5
novel_mir_500	72	4
novel_mir_445	71	4
novel_mir_615	69	3
novel_mir_868	68	5
novel_mir_309	68	3
novel_mir_530	67	5
novel_mir_2665	67	4
novel_mir_432	67	3
novel_mir_459	66	4
novel_mir_2135	66	3
novel_mir_498	65	3
novel_mir_2132	65	3
novel_mir_2948	65	3
novel_mir_369	64	4
novel_mir_443	64	4
novel_mir_340	64	3
novel_mir_416	64	3
novel_mir_334	63	3
novel_mir_1055	63	3
novel_mir_1473	63	3
novel_mir_526	62	4
novel_mir_1779	62	4
novel_mir_1934	62	4
novel_mir_417	62	3
novel_mir_46	61	3
novel_mir_2227	61	3
novel_mir_258	60	4
novel_mir_1326	60	4
novel_mir_965	60	3
novel_mir_1717	60	3
novel_mir_827	59	6
novel_mir_1089	59	4
novel_mir_518	59	3
novel_mir_661	58	5
novel_mir_103	58	4
novel_mir_542	58	4
novel_mir_166	56	5
novel_mir_434	56	3
novel_mir_381	55	3
novel_mir_517	55	3
novel_mir_2157	54	5
novel_mir_404	54	3
novel_mir_3613	54	3
novel_mir_154	53	4
novel_mir_291	53	3
novel_mir_215	52	4
novel_mir_3008	52	3
novel_mir_1668	51	5
novel_mir_3533	51	3
novel_mir_1079	50	4
novel_mir_2679	50	4
novel_mir_1213	50	3
novel_mir_1841	49	5
novel_mir_607	49	3
novel_mir_1652	48	6
novel_mir_1238	47	3
novel_mir_3000	47	3
novel_mir_278	46	4
novel_mir_372	46	4
novel_mir_344	46	3
novel_mir_1816	46	3
novel_mir_155	45	3
novel_mir_635	45	3
novel_mir_2587	45	3
novel_mir_3292	45	3
novel_mir_431	44	3
novel_mir_1141	44	3
novel_mir_1704	44	3
novel_mir_2711	44	3
novel_mir_3133	44	3
novel_mir_1249	43	4
novel_mir_2505	43	4
novel_mir_540	43	3
novel_mir_936	43	3
novel_mir_1373	43	3
novel_mir_123	41	4
novel_mir_169	41	4
novel_mir_3655	41	3
novel_mir_2016	40	4
novel_mir_62	40	3
novel_mir_239	40	3
novel_mir_134	39	4
novel_mir_361	38	3
novel_mir_1157	38	3
novel_mir_1215	38	3
novel_mir_3334	38	3
novel_mir_86	37	3
novel_mir_102	35	3
novel_mir_864	35	3
novel_mir_1140	35	3
novel_mir_1510	35	3
novel_mir_683	33	3
novel_mir_938	33	3
novel_mir_1716	33	3
novel_mir_2086	33	3
novel_mir_105	31	4
novel_mir_135	31	3
novel_mir_933	31	3
novel_mir_1780	31	3
novel_mir_22	30	3
novel_mir_1004	30	3
novel_mir_3735	30	3
novel_mir_44	29	3
novel_mir_916	29	3
novel_mir_2544	28	3
novel_mir_271	25	3
novel_mir_949	22	3

## Sheet: Table G
Table G - The common and specific novel miRNA species (present in ≥2 samples) between HM cells and lipids.
Common between lipids and cells	Specific to cells	Specific to lipids
novel_mir_978	novel_mir_4	novel_mir_615
novel_mir_941	novel_mir_269	novel_mir_543
novel_mir_85	novel_mir_142	novel_mir_531
novel_mir_84	novel_mir_487	novel_mir_518
novel_mir_8	novel_mir_653	novel_mir_517
novel_mir_789	novel_mir_185	novel_mir_498
novel_mir_783	novel_mir_204	novel_mir_4828
novel_mir_769	novel_mir_804	novel_mir_4753
novel_mir_762	novel_mir_809	novel_mir_475
novel_mir_71	novel_mir_11	novel_mir_4739
novel_mir_679	novel_mir_18	novel_mir_4672
novel_mir_648	novel_mir_20	novel_mir_445
novel_mir_64	novel_mir_126	novel_mir_434
novel_mir_632	novel_mir_129	novel_mir_430
novel_mir_619	novel_mir_223	novel_mir_4194
novel_mir_598	novel_mir_661	novel_mir_417
novel_mir_596	novel_mir_827	novel_mir_4057
novel_mir_593	novel_mir_1101	novel_mir_404
novel_mir_585	novel_mir_1231	novel_mir_3967
novel_mir_573	novel_mir_1794	novel_mir_3954
novel_mir_567	novel_mir_19	novel_mir_393
novel_mir_56	novel_mir_105	novel_mir_381
novel_mir_527	novel_mir_123	novel_mir_361
novel_mir_526	novel_mir_134	novel_mir_3533
novel_mir_5	novel_mir_166	novel_mir_3493
novel_mir_472	novel_mir_169	novel_mir_3421
novel_mir_470	novel_mir_182	novel_mir_340
novel_mir_459	novel_mir_193	novel_mir_3399
novel_mir_450	novel_mir_252	novel_mir_338
novel_mir_443	novel_mir_409	novel_mir_3378
novel_mir_405	novel_mir_442	novel_mir_3377
novel_mir_402	novel_mir_503	novel_mir_334
novel_mir_397	novel_mir_530	novel_mir_3334
novel_mir_392	novel_mir_868	novel_mir_3292
novel_mir_39	novel_mir_1079	novel_mir_3250
novel_mir_389	novel_mir_1089	novel_mir_3247
novel_mir_365	novel_mir_1668	novel_mir_3234
novel_mir_352	novel_mir_1681	novel_mir_3233
novel_mir_336	novel_mir_1937	novel_mir_321
novel_mir_335	novel_mir_1934	novel_mir_3192
novel_mir_330	novel_mir_1944	novel_mir_3187
novel_mir_328	novel_mir_2665	novel_mir_3133
novel_mir_324	novel_mir_13	novel_mir_3121
novel_mir_305	novel_mir_22	novel_mir_309
novel_mir_3	novel_mir_44	novel_mir_3086
novel_mir_288	novel_mir_62	novel_mir_3083
novel_mir_277	novel_mir_102	novel_mir_3081
novel_mir_254	novel_mir_86	novel_mir_308
novel_mir_2529	novel_mir_111	novel_mir_3075
novel_mir_236	novel_mir_128	novel_mir_3008
novel_mir_234	novel_mir_135	novel_mir_3000
novel_mir_233	novel_mir_155	novel_mir_297
novel_mir_2279	novel_mir_215	novel_mir_296
novel_mir_2164	novel_mir_258	novel_mir_2948
novel_mir_213	novel_mir_271	novel_mir_2549
novel_mir_208	novel_mir_278	novel_mir_2370
novel_mir_2073	novel_mir_369	novel_mir_2361
novel_mir_2	novel_mir_372	novel_mir_2350
novel_mir_197	novel_mir_466	novel_mir_2340
novel_mir_190	novel_mir_500	novel_mir_2268
novel_mir_189	novel_mir_542	novel_mir_2207
novel_mir_1841	novel_mir_617	novel_mir_2200
novel_mir_1832	novel_mir_635	novel_mir_2194
novel_mir_1828	novel_mir_734	novel_mir_2180
novel_mir_177	novel_mir_746	novel_mir_2157
novel_mir_174	novel_mir_864	novel_mir_2141
novel_mir_1652	novel_mir_878	novel_mir_2132
novel_mir_159	novel_mir_933	novel_mir_2115
novel_mir_154	novel_mir_916	novel_mir_1780
novel_mir_137	novel_mir_936	novel_mir_1716
novel_mir_121	novel_mir_938	novel_mir_1473
novel_mir_12	novel_mir_949	novel_mir_1326
novel_mir_116	novel_mir_961
novel_mir_1147	novel_mir_1029
novel_mir_113	novel_mir_1021
novel_mir_112	novel_mir_1055
novel_mir_110	novel_mir_1107
novel_mir_1072	novel_mir_1140
novel_mir_1060	novel_mir_1141
novel_mir_1039	novel_mir_1157
novel_mir_103	novel_mir_1249
	novel_mir_1373
	novel_mir_1704
	novel_mir_1712
	novel_mir_1717
	novel_mir_1779
	novel_mir_2016
	novel_mir_2505
	novel_mir_2587
	novel_mir_2679
	novel_mir_2727
	novel_mir_3613
	novel_mir_29
	novel_mir_34
	novel_mir_31
	novel_mir_46
	novel_mir_54
	novel_mir_69
	novel_mir_88
	novel_mir_95
	novel_mir_109
	novel_mir_114
	novel_mir_122
	novel_mir_127
	novel_mir_131
	novel_mir_132
	novel_mir_138
	novel_mir_170
	novel_mir_181
	novel_mir_178
	novel_mir_187
	novel_mir_199
	novel_mir_217
	novel_mir_219
	novel_mir_228
	novel_mir_239
	novel_mir_259
	novel_mir_251
	novel_mir_287
	novel_mir_291
	novel_mir_286
	novel_mir_294
	novel_mir_295
	novel_mir_344
	novel_mir_416
	novel_mir_431
	novel_mir_432
	novel_mir_540
	novel_mir_589
	novel_mir_607
	novel_mir_622
	novel_mir_623
	novel_mir_628
	novel_mir_665
	novel_mir_672
	novel_mir_688
	novel_mir_683
	novel_mir_687
	novel_mir_699
	novel_mir_698
	novel_mir_697
	novel_mir_718
	novel_mir_723
	novel_mir_724
	novel_mir_731
	novel_mir_739
	novel_mir_761
	novel_mir_793
	novel_mir_803
	novel_mir_815
	novel_mir_825
	novel_mir_828
	novel_mir_839
	novel_mir_840
	novel_mir_861
	novel_mir_923
	novel_mir_911
	novel_mir_951
	novel_mir_957
	novel_mir_801
	novel_mir_942
	novel_mir_969
	novel_mir_965
	novel_mir_977
	novel_mir_976
	novel_mir_988
	novel_mir_991
	novel_mir_1004
	novel_mir_1011
	novel_mir_998
	novel_mir_999
	novel_mir_1001
	novel_mir_1038
	novel_mir_1040
	novel_mir_1043
	novel_mir_1058
	novel_mir_1057
	novel_mir_1092
	novel_mir_1097
	novel_mir_1118
	novel_mir_1123
	novel_mir_1133
	novel_mir_1150
	novel_mir_1182
	novel_mir_1206
	novel_mir_1213
	novel_mir_1215
	novel_mir_1229
	novel_mir_1242
	novel_mir_1236
	novel_mir_1238
	novel_mir_1260
	novel_mir_1248
	novel_mir_1270
	novel_mir_1271
	novel_mir_1273
	novel_mir_1282
	novel_mir_1287
	novel_mir_1324
	novel_mir_1330
	novel_mir_1359
	novel_mir_1364
	novel_mir_1390
	novel_mir_1430
	novel_mir_1478
	novel_mir_1475
	novel_mir_1510
	novel_mir_1523
	novel_mir_1642
	novel_mir_1698
	novel_mir_1752
	novel_mir_1755
	novel_mir_1788
	novel_mir_1792
	novel_mir_1809
	novel_mir_1816
	novel_mir_1829
	novel_mir_1848
	novel_mir_1880
	novel_mir_1888
	novel_mir_1883
	novel_mir_1905
	novel_mir_1907
	novel_mir_1910
	novel_mir_1939
	novel_mir_1949
	novel_mir_1982
	novel_mir_1994
	novel_mir_2001
	novel_mir_2019
	novel_mir_2064
	novel_mir_2086
	novel_mir_2135
	novel_mir_2227
	novel_mir_2481
	novel_mir_2495
	novel_mir_2494
	novel_mir_2497
	novel_mir_2511
	novel_mir_2518
	novel_mir_2544
	novel_mir_2547
	novel_mir_2580
	novel_mir_2596
	novel_mir_2588
	novel_mir_2614
	novel_mir_2624
	novel_mir_2625
	novel_mir_2643
	novel_mir_2669
	novel_mir_2671
	novel_mir_2680
	novel_mir_2711
	novel_mir_2713
	novel_mir_2715
	novel_mir_2797
	novel_mir_2868
	novel_mir_2902
	novel_mir_2893
	novel_mir_2967
	novel_mir_3028
	novel_mir_3500
	novel_mir_3521
	novel_mir_3526
	novel_mir_3632
	novel_mir_3655
	novel_mir_3680
	novel_mir_3735
	novel_mir_3801
	novel_mir_3806
	novel_mir_3854
	novel_mir_3871
	novel_mir_3808
	novel_mir_4284
	novel_mir_4329
	novel_mir_4359

## Sheet: Table H
Table H - Differentially expressed known miRNAs (p<0.05) between cells and lipids, M2 and M4 of lactation, M2 and M6 of lactation, and M4 and M6 of lactation.
miRNA species	Lipids	Cells	log2 (fold change)	q value	Differential expression		miRNA species	M4	M2	log2 (fold change)	q value	Differential expression		miRNA species	M6	M2	log2 (fold change)	q value	Differential expression		miRNA species	M4	M6	log2 (fold change)	q value	Differential expression
hsa-miR-21-5p	491391	2524499	1.04276	0	Up		hsa-miR-143-3p	1521802	162771	-2.97944	0	Down		hsa-miR-99b-5p	1400374	3639837	1.63207	0	Up		hsa-miR-143-3p	1521802	80033	-4.25762	0	Down
hsa-miR-143-3p	25581	1739025	4.76877	0	Up		hsa-miR-142-5p	221067	70882	-1.39557	0	Down		hsa-miR-125a-5p	1166779	2033776	1.05564	0	Up		hsa-miR-142-5p	221067	59511	-4.35943	0	Down
hsa-miR-100-5p	85054	445011	1.06909	0	Up		hsa-miR-223-3p	158947	14325	-3.22651	0	Down		hsa-miR-10a-5p	1151709	1958777	1.02019	0	Up		hsa-miR-100-5p	176302	47500	-1.5754	0	Down
hsa-let-7b-5p	313193	322829	-1.27458	0	Down		hsa-miR-941	44759	17913	-1.07574	0	Down		hsa-miR-21-5p	641092	1297811	1.27149	0	Up		hsa-miR-223-3p	158947	21925	-6.29737	0	Down
hsa-miR-142-5p	4861	297922	4.61924	0	Up		hsa-miR-3614-5p	34845	4914	-2.58056	0	Down		hsa-miR-27b-3p	302316	589172	1.21664	0	Up		hsa-miR-30e-3p	112985	10834	-1.25871	0	Down
hsa-miR-19b-3p	41686	215787	1.05368	0	Up		hsa-miR-150-5p	32057	67029	1.30957	0	Up		hsa-miR-100-5p	59511	294252	2.55983	0	Up		hsa-miR-21-3p	47576	9204	-1.12624	0	Down
hsa-miR-223-3p	817	174488	6.42028	0	Up		hsa-miR-140-3p	29105	9968	-1.30046	0	Down		hsa-miR-99a-5p	86445	273002	1.91307	0	Up		hsa-miR-941	44759	8224	-2.78251	0	Down
hsa-miR-150-5p	1105	114486	5.37669	0	Up		hsa-miR-582-3p	20606	1254	-3.79303	0	Down		hsa-miR-125b-5p	95436	197666	1.30447	0	Up		hsa-miR-3614-5p	34845	6544	-4.63679	0	Down
hsa-miR-19a-3p	10344	68950	1.41846	0	Up		hsa-miR-142-3p	19170	3920	-2.0445	0	Down		hsa-miR-143-3p	80033	162771	1.27819	0	Up		hsa-miR-140-3p	29105	6339	-2.60664	0	Down
hsa-miR-941	11025	58191	1.08172	0	Up		hsa-miR-146a-5p	9022	18329	1.26804	0	Up		hsa-miR-142-5p	10834	70882	2.96386	0	Up		hsa-miR-222-3p	22105	4807	-1.27262	0	Down
hsa-miR-374a-3p	6351	52001	1.71519	0	Up		hsa-miR-205-5p	8486	14769	1.04484	0	Up		hsa-miR-150-5p	16505	67029	2.27589	0	Up		hsa-miR-501-3p	22002	3203	-1.4283	0	Down
hsa-miR-181c-5p	9031	47863	1.08766	0	Up		hsa-miR-199a-3p	7225	2852	-1.0956	1.9032e-286	Down		hsa-miR-21-3p	21925	56434	1.618	0	Up		hsa-miR-582-3p	20606	2784	-6.37357	0	Down
hsa-miR-3614-5p	713	40455	4.50798	0	Up		hsa-miR-199b-3p	7220	2850	-1.09561	2.91752e-286	Down		hsa-miR-96-5p	13448	27197	1.27006	0	Up		hsa-miR-142-3p	19170	2730	-6.07527	0	Down
hsa-miR-222-3p	6824	38943	1.19438	0	Up		hsa-miR-450b-5p	4413	402	-3.21107	0	Down		hsa-miR-501-3p	8224	26634	1.94937	0	Up		hsa-miR-23a-3p	13848	2354	-1.13593	0	Down
hsa-miR-140-3p	7197	36683	1.03135	0	Up		hsa-miR-301a-3p	4334	1549	-1.23894	2.15924e-209	Down		hsa-miR-181c-5p	11787	22947	1.21512	0	Up		hsa-miR-500a-3p	9977	2033	-1.85003	0	Down
hsa-miR-142-3p	213	23163	5.44653	0	Up		hsa-miR-223-5p	4221	674	-2.40134	0	Down		hsa-miR-224-5p	9654	20512	1.34128	0	Up		hsa-miR-15b-5p	8902	1463	-1.71381	0	Down
hsa-miR-582-3p	66	22044	7.06541	0	Up		hsa-miR-27a-5p	3046	905	-1.5055	3.42082e-198	Down		hsa-miR-146a-5p	8547	18329	1.35465	0	Up		hsa-miR-26b-3p	7392	1409	-1.21512	0	Down
hsa-miR-452-5p	1150	7583	1.40284	0	Up		hsa-miR-155-5p	2837	7313	1.61152	0	Up		hsa-miR-941	6544	17913	1.70677	0	Up		hsa-miR-450b-5p	4413	892	-6.36124	0	Down
hsa-miR-33a-5p	1317	7187	1.12984	6.51e-228	Up		hsa-miR-199b-5p	2768	554	-2.07546	1.90382e-280	Down		hsa-miR-223-3p	2033	14325	3.07086	0	Up		hsa-miR-301a-3p	4334	671	-3.20132	0	Down
hsa-miR-221-5p	1407	7180	1.03307	4.98e-197	Up		hsa-miR-497-5p	2521	4435	1.06036	5.12671e-198	Up		hsa-miR-500a-3p	2784	12081	2.37152	0	Up		hsa-miR-223-5p	4221	656	-5.15713	0	Down
hsa-miR-1307-5p	9105	7061	-1.68508	0	Down		hsa-miR-4286	2257	603	-1.65875	3.09264e-169	Down		hsa-miR-140-3p	4807	9968	1.30618	0	Up		hsa-miR-589-5p	4110	539	-1.49879	1.42511e-288	Down
hsa-miR-301a-3p	352	6005	2.77422	0	Up		hsa-miR-33a-5p	2253	3931	1.04848	1.8191e-172	Up		hsa-miR-196a-5p	21728	8372	-1.1219	0	Down		hsa-miR-221-5p	3547	474	-2.4108	0	Down
hsa-miR-130a-3p	368	5384	2.55261	0	Up		hsa-miR-9-5p	2167	887	-1.04327	3.87011e-80	Down		hsa-miR-155-5p	1569	7313	2.47463	0	Up		hsa-miR-27a-5p	3046	442	-1.78038	8.85228e-274	Down
hsa-miR-223-5p	93	4921	4.40728	0	Up		hsa-miR-424-5p	2120	176	-3.34499	0	Down		hsa-miR-15b-5p	2730	5263	1.20099	1.34821e-287	Up		hsa-miR-199b-5p	2768	430	-2.69502	0	Down
hsa-miR-450b-5p	24	4845	6.33902	0	Up		hsa-miR-145-3p	1930	269	-2.5975	1.04723e-255	Down		hsa-miR-3614-5p	1409	4914	2.05623	0	Up		hsa-miR-424-5p	2120	406	-7.7365	0	Down
hsa-miR-27a-5p	227	4616	3.02758	0	Up		hsa-miR-454-3p	1409	592	-1.00558	1.9608e-49	Down		hsa-miR-193a-3p	2625	4527	1.04025	1.33721e-196	Up		hsa-miR-145-3p	1930	369	-6.3994	0	Down
hsa-miR-193b-5p	642	4364	1.44671	1.96e-203	Up		hsa-miR-424-3p	1249	203	-2.3758	5.62262e-150	Down		hsa-miR-497-5p	2410	4435	1.13391	2.20552e-221	Up		hsa-miR-454-3p	1409	287	-1.3949	1.36906e-89	Down
hsa-miR-4286	315	4278	2.44522	0	Up		hsa-miR-145-5p	1142	109	-3.14374	9.66271e-184	Down		hsa-miR-664a-5p	2369	4423	1.15476	2.70016e-227	Up		hsa-miR-628-3p	1364	286	-1.06466	4.34397e-57	Down
hsa-miR-342-5p	787	4187	1.09319	1.86e-126	Up		hsa-miR-7641	1116	2083	1.14575	5.89996e-106	Up		hsa-miR-221-5p	671	4369	2.95693	0	Up		hsa-miR-424-3p	1249	277	-7.12521	5.21883e-282	Down
hsa-miR-9-5p	575	3724	1.37692	2.27e-161	Up		hsa-miR-338-3p	1114	171	-2.45825	2.83806e-139	Down		hsa-miR-33a-5p	2320	3931	1.01478	4.09431e-164	Up		hsa-miR-548e-3p	1156	273	-1.51817	1.64659e-83	Down
hsa-miR-574-3p	2899	3510	-1.04238	2.72e-201	Down		hsa-miR-338-5p	1106	70	-3.73643	1.51391e-204	Down		hsa-miR-142-3p	286	3920	4.03077	0	Up		hsa-miR-145-5p	1142	267	-5.844	1.76177e-270	Down
hsa-miR-199b-5p	345	3407	1.98554	6.29e-248	Up		hsa-miR-542-3p	867	131	-2.48104	8.94684e-110	Down		hsa-miR-660-5p	1975	3400	1.03769	2.24378e-147	Up		hsa-miR-7641	1116	266	1.0682	1.25512e-97	Up
hsa-miR-181d-5p	472	3177	1.43251	2.79e-146	Up		hsa-miR-371b-5p	798	89	-2.91908	4.57167e-120	Down		hsa-miR-589-5p	1463	2942	1.26188	3.05877e-174	Up		hsa-miR-338-3p	1114	260	-3.48626	7.81502e-213	Down
hsa-let-7b-3p	2895	2853	-1.33938	8.07e-299	Down		hsa-miR-582-5p	792	41	-4.02638	4.00727e-154	Down		hsa-miR-3690	1161	2842	1.54555	1.793e-228	Up		hsa-miR-338-5p	1106	250	-11.1197	6.99294e-153	Down
hsa-miR-25-5p	351	2665	1.6063	2.82e-145	Up		hsa-miR-450a-5p	701	84	-2.81553	7.10032e-102	Down		hsa-miR-301a-3p	474	1549	1.96239	4.78262e-174	Up		hsa-miR-542-3p	867	225	-5.59854	1.74624e-205	Down
hsa-miR-628-3p	442	2354	1.0947	8.94e-72	Up		hsa-miR-2115-3p	680	117	-2.2936	8.04038e-79	Down		hsa-miR-516b-5p	4908	1404	-1.55158	0	Down		hsa-miR-371b-5p	798	216	-10.6488	2.47132e-119	Down
hsa-miR-454-3p	226	2314	2.0377	1.51e-174	Up		hsa-miR-454-5p	602	227	-1.16164	3.55826e-27	Down		hsa-miR-1301-3p	471	1305	1.72426	2.68752e-123	Up		hsa-miR-582-5p	792	212	-5.24562	2.44614e-186	Down
hsa-miR-424-5p	9	2297	6.67731	0	Up		hsa-miR-126-5p	567	164	-1.54423	3.72542e-39	Down		hsa-miR-582-3p	250	1254	2.58055	1.65098e-196	Up		hsa-miR-450a-5p	701	210	-5.87689	1.87158e-166	Down
hsa-miR-145-3p	10	2212	6.47091	0	Up		hsa-miR-140-5p	540	195	-1.22406	1.63282e-26	Down		hsa-miR-27b-5p	607	1113	1.12869	5.38507e-56	Up		hsa-miR-181c-3p	698	201	-1.74142	9.9992e-62	Down
hsa-miR-30c-1-3p	398	2128	1.10036	1.59e-65	Up		hsa-miR-874-3p	530	945	1.07975	2.88666e-44	Up		hsa-miR-34a-5p	577	1039	1.10256	1.90537e-50	Up		hsa-miR-451a	687	185	-1.26784	2.4033e-38	Down
hsa-miR-7641	3443	2110	-2.02472	0	Down		hsa-miR-517a-3p	504	193	-1.1394	2.92698e-22	Down		hsa-miR-874-3p	496	945	1.18398	2.0457e-51	Up		hsa-miR-454-5p	602	172	-1.96608	9.33084e-63	Down
hsa-miR-548e-3p	238	1863	1.6503	6.43e-106	Up		hsa-miR-517b-3p	504	193	-1.1394	2.92698e-22	Down		hsa-miR-1271-5p	117	822	3.06664	5.62609e-154	Up		hsa-miR-328-3p	598	161	-1.1773	6.34592e-30	Down
hsa-miR-628-5p	326	1628	1.00186	2.2e-43	Up		hsa-miR-3929	476	144	-1.47947	4.59798e-31	Down		hsa-miR-127-3p	419	818	1.21916	1.02276e-46	Up		hsa-miR-126-5p	567	155	-1.42787	5.4921e-38	Down
hsa-miR-3912-3p	244	1489	1.2911	3.42e-59	Up		hsa-miR-34a-5p	449	1039	1.45583	6.3378e-77	Up		hsa-miR-212-5p	46	702	4.18577	3.95062e-166	Up		hsa-miR-1271-5p	542	151	-2.22037	6.62821e-66	Down
hsa-miR-424-3p	19	1442	4.92763	3.34e-233	Up		hsa-miR-6502-5p	410	70	-2.30477	3.39989e-48	Down		hsa-miR-223-5p	119	674	2.7558	7.23258e-114	Up		hsa-miR-140-5p	540	142	-2.83747	3.1561e-86	Down
hsa-miR-486-3p	249	1319	1.08693	2.99e-40	Up		hsa-miR-3613-3p	321	55	-2.29964	7.21141e-38	Down		hsa-miR-502-3p	225	630	1.73944	8.25391e-61	Up		hsa-miR-548o-3p	523	135	-1.28436	5.23566e-30	Down
hsa-miR-338-3p	108	1277	2.24536	2.61e-109	Up		hsa-miR-30b-3p	308	119	-1.12654	8.96966e-14	Down		hsa-miR-4286	1733	603	-1.26903	2.09382e-87	Down		hsa-miR-363-3p	513	131	-2.78258	2.25897e-80	Down
hsa-miR-145-5p	18	1253	4.80295	3.37e-201	Up		hsa-miR-4772-5p	300	41	-2.62584	4.13669e-41	Down		hsa-miR-215-5p	206	518	1.58432	4.4684e-44	Up		hsa-miR-2467-5p	456	119	-1.41521	2.40932e-30	Down
hsa-miR-451a	199	1175	1.24353	2.44e-44	Up		hsa-miR-93-3p	293	90	-1.45748	4.14418e-19	Down		hsa-miR-132-3p	266	479	1.10261	8.06857e-24	Up		hsa-miR-502-3p	450	117	-1.00858	6.14133e-18	Down
hsa-miR-181c-3p	127	1127	1.83129	1.87e-74	Up		hsa-miR-3150b-3p	283	11	-4.4398	1.09494e-58	Down		hsa-miR-6875-5p	133	466	2.06291	1.21957e-56	Up		hsa-miR-212-5p	447	115	-3.28915	4.50699e-82	Down
hsa-miR-338-5p	51	1125	3.14499	5.49e-138	Up		hsa-miR-889-3p	278	95	-1.30366	1.66149e-15	Down		hsa-miR-4781-3p	108	444	2.29354	1.77671e-61	Up		hsa-miR-6502-5p	410	114	-9.68806	3.05847e-71	Down
hsa-miR-212-5p	176	1019	1.21521	2.91e-37	Up		hsa-miR-409-3p	243	81	-1.33954	3.14042e-14	Down		hsa-miR-548o-3p	216	438	1.27391	3.00001e-27	Up		hsa-miR-4685-3p	409	111	-1.15316	3.97774e-20	Down
hsa-miR-542-3p	6	1010	6.07688	3.7e-167	Up		hsa-miR-6875-5p	237	466	1.22087	5.40849e-27	Up		hsa-miR-135a-5p	131	421	1.93826	2.37859e-47	Up		hsa-miR-4781-3p	353	108	-1.71722	4.01082e-31	Down
hsa-miR-1260b	200	1008	1.01513	7.11e-28	Up		hsa-miR-2355-5p	220	59	-1.65329	2.33044e-17	Down		hsa-miR-450b-5p	54	402	3.15017	9.4245e-78	Up		hsa-miR-222-5p	342	108	-3.47224	6.64404e-66	Down
hsa-miR-210-5p	994	923	-1.42521	1.55e-113	Down		hsa-miR-320c	216	415	1.18751	3.68618e-23	Up		hsa-miR-452-3p	212	397	1.15908	1.66529e-21	Up		hsa-miR-940	339	101	-1.08281	2.33931e-15	Down
hsa-miR-3074-5p	906	909	-1.31353	1.32e-91	Down		hsa-miR-3613-5p	215	84	-1.11045	9.76128e-10	Down		hsa-miR-363-3p	75	380	2.59505	1.07013e-60	Up		hsa-miR-3613-3p	321	100	-3.81145	2.96217e-66	Down
hsa-miR-454-5p	83	901	2.12205	2.69e-72	Up		hsa-miR-891a-5p	211	73	-1.28585	8.57899e-12	Down		hsa-miR-708-3p	159	364	1.44892	1.48223e-27	Up		hsa-miR-101-5p	305	99	-1.02284	8.89433e-13	Down
hsa-miR-4640-3p	1019	898	-1.50066	1.38e-125	Down		hsa-miR-515-5p	199	37	-2.18174	1.91514e-22	Down		hsa-miR-1277-5p	130	357	1.71142	3.71776e-34	Up		hsa-miR-6842-3p	302	95	-1.17017	1.71797e-15	Down
hsa-miR-371b-5p	3	884	6.88464	3.97e-142	Up		hsa-miR-1277-5p	198	357	1.09585	9.04755e-18	Up		hsa-miR-1283	918	353	-1.12482	7.62107e-39	Down		hsa-miR-4772-5p	300	93	-9.2374	1.13118e-55	Down
hsa-miR-363-3p	106	862	1.70533	6.28e-52	Up		hsa-miR-18a-3p	190	381	1.24922	4.87034e-23	Up		hsa-miR-101-5p	151	343	1.43767	9.70556e-26	Up		hsa-miR-93-3p	293	93	-2.37045	5.44091e-39	Down
hsa-miR-582-5p	20	834	4.06368	2.38e-124	Up		hsa-miR-6511b-3p	180	336	1.14589	5.82984e-18	Up		hsa-miR-6511b-3p	161	336	1.31541	3.64498e-22	Up		hsa-miR-3150b-3p	283	84	-4.34588	3.61919e-63	Down
hsa-miR-18a-5p	126	800	1.34828	1.77e-34	Up		hsa-miR-618	171	21	-2.78011	2.64397e-25	Down		hsa-miR-6842-3p	135	292	1.36702	1.58272e-20	Up		hsa-miR-6503-3p	274	83	-9.10661	8.79398e-52	Down
hsa-miR-2467-5p	81	797	1.98029	1.04e-58	Up		hsa-miR-561-5p	153	283	1.1327	4.996e-15	Up		hsa-miR-145-3p	23	269	3.80191	1.0678e-60	Up		hsa-miR-135a-5p	268	83	-1.04125	1.15556e-11	Down
hsa-miR-450a-5p	36	761	3.08353	4.62e-92	Up		hsa-miR-4645-3p	151	18	-2.82305	8.25521e-23	Down		hsa-miR-3144-5p	113	252	1.41111	1.08309e-18	Up		hsa-miR-320d	231	83	-1.01484	7.87008e-10	Down
hsa-miR-664b-3p	743	723	-1.35766	3.35e-79	Down		hsa-miR-452-3p	137	397	1.78039	8.86144e-40	Up		hsa-miR-320d	115	231	1.26027	1.16853e-14	Up		hsa-miR-629-5p	226	83	-2.82876	1.31286e-36	Down
hsa-miR-6894-5p	113	716	1.34534	6.94e-31	Up		hsa-miR-5001-3p	134	20	-2.49873	5.66944e-18	Down		hsa-miR-424-3p	9	203	4.74942	1.20483e-51	Up		hsa-miR-2355-5p	220	82	-2.39762	6.47525e-30	Down
hsa-miR-3609	28	700	3.32556	1.33e-90	Up		hsa-miR-331-5p	126	53	-1.00393	2.01734e-05	Down		hsa-miR-1180-3p	83	198	1.50833	2.20973e-16	Up		hsa-miR-3613-5p	215	81	-1.66931	1.25049e-18	Down
hsa-miR-101-5p	113	686	1.28359	1.2e-27	Up		hsa-miR-654-3p	122	28	-1.87796	7.68995e-12	Down		hsa-miR-140-5p	76	195	1.61341	1.09185e-17	Up		hsa-miR-1180-3p	210	80	-1.34779	1.42249e-13	Down
hsa-miR-1277-5p	7	678	5.27949	4.51e-112	Up		hsa-miR-615-5p	121	45	-1.18158	1.73504e-06	Down		hsa-miR-222-5p	31	188	2.8544	1.09971e-33	Up		hsa-miR-5588-5p	205	76	-3.1031	2.39276e-36	Down
hsa-miR-330-3p	100	631	1.33934	3.54e-27	Up		hsa-miR-519c-3p	119	48	-1.06443	1.35455e-05	Down		hsa-miR-629-5p	32	178	2.72974	1.44968e-30	Up		hsa-miR-18a-3p	190	76	1.20947	3.5499e-23	Up
hsa-miR-181b-3p	94	593	1.339	1.33e-25	Up		hsa-miR-449c-5p	115	26	-1.89962	2.22606e-11	Down		hsa-miR-550a-5p	84	177	1.3293	2.12111e-12	Up		hsa-miR-4746-5p	175	75	-1.78737	8.33957e-17	Down
hsa-miR-222-5p	58	503	1.79814	4.77e-33	Up		hsa-miR-7-5p	111	37	-1.33954	4.21609e-07	Down		hsa-miR-548ah-5p	76	176	1.46551	4.06324e-14	Up		hsa-miR-618	171	75	-8.42643	2.3251e-35	Down
hsa-miR-18a-3p	511	502	-1.34393	5.41e-54	Down		hsa-miR-1538	110	39	-1.25053	1.85458e-06	Down		hsa-miR-424-5p	10	176	4.39151	1.64711e-43	Up		hsa-miR-550a-5p	169	69	-1.01714	1.63852e-07	Down
hsa-miR-6858-5p	442	482	-1.19331	4.19e-39	Down		hsa-miR-149-5p	106	44	-1.02306	7.28022e-05	Down		hsa-miR-338-3p	100	171	1.028	2.26591e-08	Up		hsa-miR-378a-5p	160	68	-1.22199	2.91305e-09	Down
hsa-miR-6502-5p	37	443	2.26341	5.01e-39	Up		hsa-miR-381-3p	104	40	-1.13308	1.91155e-05	Down		hsa-miR-500b-3p	21	169	3.26257	2.55723e-34	Up		hsa-miR-7705	158	65	-1.7888	2.65894e-15	Down
hsa-miR-193a-5p	686	419	-2.02955	1.07e-128	Down		hsa-miR-518b	103	6	-3.85611	2.08207e-20	Down		hsa-miR-6894-5p	422	160	-1.14516	6.21955e-19	Down		hsa-let-7f-2-3p	154	64	-1.44248	3.07394e-11	Down
hsa-miR-6503-3p	34	407	2.26313	6.08e-36	Up		hsa-miR-548ah-5p	102	176	1.03243	1.55871e-08	Up		hsa-miR-6509-5p	505	155	-1.45001	6.46397e-32	Down		hsa-miR-4645-3p	151	64	-2.4921	9.64891e-22	Down
hsa-miR-3653	52	403	1.6359	1.62e-23	Up		hsa-miR-3202	99	37	-1.17448	1.76304e-05	Down		hsa-miR-3929	483	144	-1.49195	7.43718e-32	Down		hsa-miR-504-5p	148	59	-8.21804	2.15264e-31	Down
hsa-miR-4780	420	380	-1.46269	1.58e-50	Down		hsa-miR-627-3p	99	22	-1.9245	4.14789e-10	Down		hsa-miR-411-5p	69	144	1.31541	3.75099e-10	Up		hsa-miR-4707-3p	148	57	-3.21804	2.2709e-27	Down
hsa-miR-5696	75	377	1.01131	4.07e-11	Up		hsa-miR-7848-3p	97	11	-2.89505	2.21275e-15	Down		hsa-miR-218-1-3p	38	141	2.14563	9.66945e-19	Up		hsa-miR-3620-5p	148	57	-1.7586	4.45802e-14	Down
hsa-miR-3613-3p	47	352	1.58655	7.34e-20	Up		hsa-miR-181b-3p	96	318	1.97335	1.05483e-36	Up		hsa-miR-4446-3p	371	140	-1.15198	6.06598e-17	Down		hsa-miR-1537-5p	137	57	-8.10661	1.82897e-29	Down
hsa-miR-548i	60	336	1.16713	2.37e-12	Up		hsa-miR-3609	96	263	1.69938	4.4256e-25	Up		hsa-miR-542-3p	18	131	3.11751	8.07835e-26	Up		hsa-miR-331-5p	126	57	-1.5596	2.0643e-10	Down
hsa-miR-6511b-3p	342	335	-1.34813	1.13e-36	Down		hsa-miR-625-5p	94	26	-1.60872	9.09793e-08	Down		hsa-miR-6741-3p	61	129	1.3345	2.16831e-09	Up		hsa-miR-132-5p	125	57	-2.27393	1.90919e-16	Down
hsa-miR-3613-5p	33	334	2.02102	6.43e-26	Up		hsa-miR-550a-3p	86	28	-1.37348	5.9832e-06	Down		hsa-miR-378a-5p	69	128	1.14548	1.31075e-07	Up		hsa-miR-34c-5p	124	54	-2.71485	1.03347e-19	Down
hsa-miR-32-3p	19	318	2.74666	5.17e-35	Up		hsa-miR-548ah-3p	84	213	1.58782	1.05182e-18	Up		hsa-miR-3620-5p	44	118	1.67722	9.85385e-12	Up		hsa-miR-3130-3p	122	53	-1.29546	6.43907e-08	Down
hsa-miR-3150b-3p	6	302	4.33515	2.31e-47	Up		hsa-miR-6868-3p	81	15	-2.18753	8.56473e-10	Down		hsa-miR-2115-3p	416	117	-1.57607	8.25229e-30	Down		hsa-miR-6847-5p	116	51	-2.47425	8.03705e-17	Down
hsa-miR-185-3p	245	283	-1.11027	6.59e-20	Down		hsa-miR-4434	80	15	-2.16961	1.34468e-09	Down		hsa-miR-3130-3p	50	113	1.43033	3.56464e-09	Up		hsa-miR-6803-3p	113	50	-1.21405	8.01518e-07	Down
hsa-miR-2355-5p	46	275	1.26143	1.62e-11	Up		hsa-miR-3064-5p	79	28	-1.251	5.71069e-05	Down		hsa-miR-6803-3p	49	113	1.45948	2.03899e-09	Up		hsa-miR-326	112	50	-1.29237	2.44231e-07	Down
hsa-miR-6511a-3p	290	272	-1.41074	1.97e-33	Down		hsa-miR-3607-3p	78	19	-1.79205	1.50536e-07	Down		hsa-miR-7705	46	110	1.51181	1.2397e-09	Up		hsa-miR-7-5p	111	49	-1.55507	2.86645e-09	Down
hsa-miR-519c-3p	47	267	1.18781	2.55e-10	Up		hsa-miR-548p	75	213	1.75132	2.34493e-21	Up		hsa-miR-182-3p	31	109	2.068	3.9804e-14	Up		hsa-miR-1538	110	48	-1.50454	8.2244e-09	Down
hsa-miR-409-3p	358	264	-1.75772	5.08e-56	Down		hsa-miR-548am-3p	74	178	1.51171	8.83592e-15	Up		hsa-miR-145-5p	20	109	2.70026	6.43722e-19	Up		hsa-miR-6503-5p	109	48	-2.45484	9.55913e-16	Down
hsa-miR-3691-5p	32	262	1.71513	1.01e-16	Up		hsa-miR-6741-3p	73	129	1.06683	7.21407e-07	Up		hsa-miR-3942-5p	31	108	2.0547	6.67338e-14	Up		hsa-miR-296-5p	108	47	1.35027	1.66728e-17	Up
hsa-miR-6516-3p	21	257	2.29501	1.71e-23	Up		hsa-miR-6740-5p	71	28	-1.09697	0.000605828	Down		hsa-miR-5588-5p	24	108	2.42393	8.97494e-17	Up		hsa-miR-149-5p	106	46	-2.09265	7.98941e-13	Down
hsa-miR-4707-3p	15	255	2.76917	1.54e-28	Up		hsa-miR-1273h-5p	69	22	-1.40367	3.89228e-05	Down		hsa-miR-4707-3p	16	106	2.98193	2.82602e-20	Up		hsa-miR-518b	103	46	1.36561	3.44634e-17	Up
hsa-miR-2116-3p	336	251	-1.73907	6.92e-52	Down		hsa-miR-4482-3p	69	19	-1.61517	4.77853e-06	Down		hsa-miR-6847-5p	21	105	2.57594	2.05008e-17	Up		hsa-miR-3202	99	46	-2.11438	3.44188e-12	Down
hsa-miR-4326	211	246	-1.09688	5.44e-17	Down		hsa-miR-744-3p	68	9	-2.67211	2.63672e-10	Down		hsa-miR-671-5p	32	99	1.88336	1.42375e-11	Up		hsa-miR-627-3p	99	44	-1.73105	1.35991e-09	Down
hsa-miR-4787-3p	272	240	-1.49887	2.66e-34	Down		hsa-miR-548q	67	14	-2.01331	1.42057e-07	Down		hsa-miR-517-5p	234	98	-1.00165	4.39747e-09	Down		hsa-miR-7848-3p	97	44	-7.60849	4.35628e-22	Down
hsa-miR-6859-5p	196	239	-1.03214	1.71e-14	Down		hsa-miR-1270	66	150	1.42985	1.06347e-11	Up		hsa-miR-150-3p	56	98	1.06136	1.49651e-05	Up		hsa-miR-3609	96	44	1.93393	7.77501e-38	Up
hsa-miR-455-5p	7	237	3.76309	1.86e-34	Up		hsa-miR-519d-3p	66	7	-2.99161	4.00104e-11	Down		hsa-miR-4746-5p	51	97	1.1815	2.59216e-06	Up		hsa-miR-181b-3p	96	43	1.49921	4.99356e-20	Up
hsa-let-7g-3p	26	228	1.81416	8.41e-16	Up		hsa-miR-4511	65	16	-1.77694	1.98926e-06	Down		hsa-miR-29a-5p	36	95	1.65394	1.7049e-09	Up		hsa-miR-625-5p	94	43	-7.56317	1.63668e-21	Down
hsa-miR-6847-5p	21	221	2.07729	3.88e-18	Up		hsa-miR-545-5p	65	11	-2.31751	1.41687e-08	Down		hsa-miR-3653	233	91	-1.10238	2.19488e-10	Down		hsa-miR-365a-5p	89	43	1.53805	8.08983e-20	Up
hsa-miR-1296-5p	205	214	-1.25631	3.01e-20	Down		hsa-miR-521	63	122	1.19888	1.13292e-07	Up		hsa-miR-1286	52	91	1.06136	3.05263e-05	Up		hsa-miR-26a-2-3p	88	42	-2.66066	5.07363e-14	Down
hsa-let-7c-3p	31	214	1.46898	2.46e-11	Up		hsa-miR-103a-2-5p	63	14	-1.9245	7.61129e-07	Down		hsa-miR-6777-3p	50	91	1.11795	1.34955e-05	Up		hsa-miR-4679	88	39	-1.42362	8.42045e-07	Down
hsa-miR-500b-3p	29	203	1.48906	5.17e-11	Up		hsa-miR-519a-5p	62	14	-1.90141	1.15046e-06	Down		hsa-miR-296-5p	277	90	-1.36788	1.39779e-16	Down		hsa-miR-3942-5p	84	38	-1.4467	1.11663e-06	Down
hsa-miR-3942-5p	32	191	1.25913	2.35e-08	Up		hsa-miR-520f-3p	61	12	-2.10035	2.49741e-07	Down		hsa-miR-4787-3p	271	90	-1.33629	1.03173e-15	Down		hsa-miR-6868-3p	81	38	-1.34843	6.06375e-06	Down
hsa-miR-132-5p	19	191	2.01121	3.05e-15	Up		hsa-miR-182-3p	60	109	1.10672	2.7872e-06	Up		hsa-miR-5699-5p	45	90	1.25401	2.10635e-06	Up		hsa-miR-4434	80	37	-7.33051	8.81155e-19	Down
hsa-miR-3129-3p	154	186	-1.04592	7.13e-12	Down		hsa-miR-3944-3p	59	14	-1.82986	3.88065e-06	Down		hsa-miR-100-3p	39	88	1.42804	2.05071e-07	Up		hsa-miR-548au-5p	80	36	-1.42362	2.76366e-06	Down
hsa-miR-940	561	184	-2.92659	4.54e-160	Down		hsa-miR-4696	57	151	1.65094	2.76048e-14	Up		hsa-miR-520g-3p	35	84	1.51704	1.094e-07	Up		hsa-miR-3064-5p	79	36	-1.50501	1.15219e-06	Down
hsa-miR-6503-5p	21	183	1.80509	7.62e-13	Up		hsa-miR-4647	56	96	1.02303	3.89742e-05	Up		hsa-miR-450a-5p	12	84	3.06136	1.08378e-16	Up		hsa-miR-493-5p	77	36	-1.95344	6.89361e-09	Down
hsa-miR-3664-3p	25	182	1.54564	1.69e-10	Up		hsa-miR-4772-3p	56	9	-2.392	8.69622e-08	Down		hsa-miR-3620-3p	48	83	1.04409	8.77023e-05	Up		hsa-miR-671-5p	77	35	-1.27537	2.55945e-05	Down
hsa-miR-7-5p	4	182	4.1895	1.67e-28	Up		hsa-miR-455-3p	53	8	-2.48249	1.02036e-07	Down		hsa-miR-409-3p	298	81	-1.62531	1.39541e-22	Down		hsa-let-7e-3p	74	34	-4.21804	5.04012e-17	Down
hsa-miR-5699-5p	29	180	1.31558	2.05e-08	Up		hsa-miR-4664-3p	52	15	-1.54812	0.000123697	Down		hsa-miR-548al	43	75	1.05656	0.000167575	Up		hsa-miR-362-5p	73	33	-7.19841	2.19445e-17	Down
hsa-miR-203b-3p	11	177	2.68988	1.33e-19	Up		hsa-miR-1249	52	13	-1.75457	2.67429e-05	Down		hsa-miR-6503-5p	20	75	2.1609	1.36298e-10	Up		hsa-miR-4482-3p	69	33	-3.11711	5.68438e-13	Down
hsa-miR-34c-5p	25	174	1.48079	1.52e-09	Up		hsa-miR-4786-5p	52	3	-3.87005	7.65422e-11	Down		hsa-miR-891a-5p	250	73	-1.52195	1.74937e-17	Down		hsa-miR-744-3p	68	32	-1.18915	0.000186107	Down
hsa-miR-1262	16	172	2.10797	1.23e-14	Up		hsa-miR-518f-3p	51	10	-2.10507	2.45886e-06	Down		hsa-miR-1273d	16	73	2.44383	8.34204e-12	Up		hsa-miR-1270	66	32	1.59808	2.05207e-16	Up
hsa-miR-515-5p	186	171	-1.4396	1.68e-22	Down		hsa-miR-6816-3p	49	14	-1.56193	0.000177388	Down		hsa-miR-153-3p	37	72	1.21448	3.59873e-05	Up		hsa-miR-519d-3p	66	32	-2.35254	1.56403e-09	Down
hsa-miR-2115-5p	31	163	1.07624	5.87e-06	Up		hsa-miR-6762-3p	49	10	-2.04736	5.84445e-06	Down		hsa-miR-548au-5p	30	72	1.51704	9.17855e-07	Up		hsa-miR-3144-3p	66	31	-1.80505	4.15375e-07	Down
hsa-miR-1538	26	162	1.32112	9.73e-08	Up		hsa-miR-6874-3p	49	10	-2.04736	5.84445e-06	Down		hsa-miR-6770-3p	37	71	1.1943	5.19658e-05	Up		hsa-miR-4638-3p	66	31	-1.73105	8.74583e-07	Down
hsa-miR-197-5p	28	159	1.18723	1.26e-06	Up		hsa-miR-3155a	48	16	-1.33954	0.000960855	Down		hsa-miR-499a-3p	21	71	2.01144	2.65893e-09	Up		hsa-miR-4511	65	30	-7.03095	9.0886e-16	Down
hsa-miR-545-5p	14	155	2.15047	1.26e-13	Up		hsa-miR-3620-3p	47	83	1.06588	7.74718e-05	Up		hsa-miR-4638-3p	20	71	2.08183	1.14274e-09	Up		hsa-miR-194-3p	64	30	-1.83866	4.47006e-07	Down
hsa-miR-524-3p	21	149	1.50856	1.53e-08	Up		hsa-miR-188-5p	47	12	-1.7242	8.05721e-05	Down		hsa-miR-6793-3p	9	71	3.23383	6.04657e-15	Up		hsa-miR-4772-3p	56	30	-6.81594	6.95038e-14	Down
hsa-miR-3607-3p	5	148	3.56923	3.59e-21	Up		hsa-miR-4757-5p	47	3	-3.7242	1.10328e-09	Down		hsa-miR-126-3p	22	69	1.9031	1.60128e-08	Up		hsa-miR-4647	56	28	1.33381	2.37261e-09	Up
hsa-miR-3202	16	143	1.84158	1.47e-10	Up		hsa-miR-6777-3p	45	91	1.26137	1.98727e-06	Up		hsa-miR-200c-5p	19	67	2.07217	3.81647e-09	Up		hsa-miR-455-3p	53	27	-6.7365	3.00107e-13	Down
hsa-miR-5001-3p	168	140	-1.58133	2.67e-23	Down		hsa-miR-1286	44	91	1.29379	1.23624e-06	Up		hsa-miR-4679	33	66	1.25401	5.02372e-05	Up		hsa-miR-1249	52	27	-6.70902	4.93167e-13	Down
hsa-miR-1268b	156	140	-1.47441	1.02e-19	Down		hsa-miR-500b-3p	42	169	2.25399	1.82503e-23	Up		hsa-miR-556-5p	19	65	2.02845	1.05796e-08	Up		hsa-miR-92b-5p	51	26	-2.09604	8.91179e-07	Down
hsa-miR-1268a	150	140	-1.41783	5.5e-18	Down		hsa-miR-664b-5p	42	95	1.42296	9.1167e-08	Up		hsa-miR-15b-3p	35	63	1.10201	0.000363747	Up		hsa-miR-518f-3p	51	25	-2.09604	8.91179e-07	Down
hsa-miR-6740-5p	26	139	1.10021	2.09e-05	Up		hsa-miR-4709-5p	42	6	-2.56193	1.52217e-06	Down		hsa-miR-3129-3p	162	62	-1.13165	7.33827e-08	Down		hsa-miR-4676-3p	49	25	-6.62329	2.18592e-12	Down
hsa-miR-3617-5p	18	139	1.63072	7.17e-09	Up		hsa-miR-6770-3p	41	71	1.03762	0.000359326	Up		hsa-miR-138-5p	23	60	1.63734	2.22816e-06	Up		hsa-miR-6816-3p	49	24	1.03492	4.77823e-05	Up
hsa-miR-26a-2-3p	7	133	2.92963	2.72e-16	Up		hsa-miR-100-3p	40	88	1.38293	5.08491e-07	Up		hsa-miR-132-5p	26	59	1.43621	2.05859e-05	Up		hsa-miR-6874-3p	49	23	-1.45337	0.000213841	Down
hsa-miR-3940-3p	147	132	-1.47357	1.26e-18	Down		hsa-miR-6793-3p	39	71	1.10977	0.000160966	Up		hsa-miR-409-5p	26	59	1.43621	2.05859e-05	Up		hsa-miR-3155a	48	23	-6.59354	3.57609e-12	Down
hsa-miR-548d-5p	20	131	1.3932	6.14e-07	Up		hsa-miR-219a-5p	39	6	-2.45501	6.24138e-06	Down		hsa-miR-34c-5p	19	56	1.81344	8.85209e-07	Up		hsa-miR-5091	48	23	-2.13411	1.45179e-06	Down
hsa-miR-548q	19	131	1.4672	2.12e-07	Up		hsa-miR-518e-3p	38	8	-2.0025	8.75415e-05	Down		hsa-miR-3129-5p	15	56	2.15447	3.5289e-08	Up		hsa-miR-4757-5p	47	23	-6.56317	5.8631e-12	Down
hsa-miR-1304-5p	9	123	2.45429	9.35e-13	Up		hsa-miR-7846-3p	38	6	-2.41754	1.00352e-05	Down		hsa-let-7e-3p	4	56	4.06136	4.87865e-14	Up		hsa-miR-4682	47	23	-6.56317	5.8631e-12	Down
hsa-miR-1306-3p	15	118	1.65746	7.16e-08	Up		hsa-miR-1273d	37	73	1.2258	3.3699e-05	Up		hsa-miR-3613-3p	23	55	1.51181	1.94982e-05	Up		hsa-miR-6818-3p	47	21	-6.56317	5.8631e-12	Down
hsa-miR-331-5p	105	117	-1.16218	7.74e-10	Down		hsa-miR-126-3p	37	69	1.1445	0.000135592	Up		hsa-miR-5000-3p	24	52	1.36949	0.000118259	Up		hsa-miR-188-5p	47	21	-1.75582	3.04381e-05	Down
hsa-miR-3944-3p	7	115	2.71984	2.64e-13	Up		hsa-miR-622	37	66	1.08037	0.000377405	Up		hsa-miR-3136-5p	13	51	2.22599	7.78572e-08	Up		hsa-miR-200c-5p	47	21	-1.31524	0.000788836	Down
hsa-miR-6741-3p	149	114	-1.70457	5.04e-23	Down		hsa-miR-548n	37	10	-1.6421	0.00075092	Down		hsa-miR-590-5p	11	50	2.43843	1.94587e-08	Up		hsa-miR-3176	45	20	1.29398	2.92565e-07	Up
hsa-miR-381-3p	114	113	-1.33101	8.58e-13	Down		hsa-miR-3691-5p	36	150	2.30432	1.73073e-21	Up		hsa-miR-3654	13	49	2.16828	2.26253e-07	Up		hsa-miR-188-3p	45	20	-2.33051	8.35235e-07	Down
hsa-miR-1343-3p	91	113	-1.00591	3.99e-07	Down		hsa-miR-6862-5p	35	71	1.26589	2.72235e-05	Up		hsa-miR-519c-3p	147	48	-1.3607	2.8898e-09	Down		hsa-miR-133a-3p	44	20	-6.46801	2.66321e-11	Down
hsa-miR-449c-5p	108	112	-1.26583	2.31e-11	Down		hsa-miR-5002-5p	35	6	-2.29889	3.95654e-05	Down		hsa-miR-92b-5p	12	48	2.25401	1.54008e-07	Up		hsa-miR-1537-3p	44	20	-6.46801	2.66321e-11	Down
hsa-miR-664b-5p	103	112	-1.19744	4.41e-10	Down		hsa-miR-4687-5p	35	6	-2.29889	3.95654e-05	Down		hsa-miR-3919	11	47	2.34917	1.00903e-07	Up		hsa-miR-542-5p	43	20	-6.43485	4.3642e-11	Down
hsa-miR-3651	6	110	2.8781	1.79e-13	Up		hsa-miR-642a-3p	35	6	-2.29889	3.95654e-05	Down		hsa-miR-1244	21	46	1.38525	0.000266051	Up		hsa-miR-3194-5p	43	20	-3.84988	7.44506e-10	Down
hsa-miR-625-5p	11	109	1.99046	4.12e-09	Up		hsa-miR-6864-5p	35	2	-3.88386	1.10909e-07	Down		hsa-miR-615-5p	162	45	-1.59399	1.7761e-12	Down		hsa-miR-4712-3p	43	19	-3.11292	1.72901e-08	Down
hsa-miR-6716-3p	110	105	-1.38541	4.29e-13	Down		hsa-miR-29a-5p	34	95	1.72782	6.09738e-10	Up		hsa-miR-190a-3p	17	45	1.6584	3.61891e-05	Up		hsa-miR-624-5p	42	19	-6.4009	7.1969e-11	Down
hsa-miR-548ay-5p	20	105	1.07402	0.000289005	Up		hsa-miR-153-3p	33	72	1.37096	6.68189e-06	Up		hsa-miR-1246	12	44	2.12848	1.30288e-06	Up		hsa-miR-4709-5p	42	19	-6.4009	7.1969e-11	Down
hsa-miR-3159	2	105	4.39595	2.49e-17	Up		hsa-miR-587	33	7	-1.99161	0.00027673	Down		hsa-miR-4767	10	44	2.39151	1.94636e-07	Up		hsa-miR-525-5p	41	18	-6.36613	1.19838e-10	Down
hsa-miR-152-5p	112	103	-1.43915	4.99e-14	Down		hsa-miR-448	32	69	1.35395	1.27897e-05	Up		hsa-miR-122-5p	2	43	4.68027	9.36714e-12	Up		hsa-miR-7976	41	18	-1.45924	0.000689639	Down
hsa-miR-218-1-3p	94	100	-1.22903	1.19e-09	Down		hsa-miR-1273g-3p	32	1	-4.75457	9.1152e-08	Down		hsa-miR-362-3p	16	42	1.64633	7.33109e-05	Up		hsa-miR-219a-5p	39	18	-6.29398	3.39996e-10	Down
hsa-miR-3622a-3p	7	100	2.51821	7.06e-11	Up		hsa-miR-708-5p	31	107	2.0327	1.63426e-13	Up		hsa-miR-1233-3p	10	41	2.28963	1.01074e-06	Up		hsa-miR-6796-5p	39	16	-6.29398	3.39996e-10	Down
hsa-miR-7848-3p	11	97	1.82219	1.84e-07	Up		hsa-miR-548al	31	75	1.52005	6.42987e-07	Up		hsa-miR-365a-5p	260	40	-2.44643	4.4911e-33	Down		hsa-miR-6793-3p	39	15	-2.12406	1.60156e-05	Down
hsa-miR-654-3p	131	92	-1.82816	2.4e-22	Down		hsa-miR-629-3p	31	5	-2.38684	7.76204e-05	Down		hsa-miR-1277-3p	10	40	2.25401	1.74607e-06	Up		hsa-miR-7846-3p	38	14	-6.25651	5.69168e-10	Down
hsa-miR-4512	118	92	-1.67738	4.31e-18	Down		hsa-miR-6513-3p	30	7	-1.85411	0.0009528	Down		hsa-miR-26a-2-3p	14	38	1.69458	0.000118048	Up		hsa-miR-34b-5p	38	14	-6.25651	5.69168e-10	Down
hsa-miR-6816-3p	74	90	-1.0359	2.98e-06	Down		hsa-miR-2114-3p	29	3	-3.02759	1.37427e-05	Down		hsa-miR-205-3p	14	38	1.69458	0.000118048	Up		hsa-miR-518e-3p	38	14	1.06542	0.00021741	Up
hsa-miR-624-5p	4	89	3.15744	4.83e-12	Up		hsa-miR-526b-5p	26	3	-2.87005	6.27394e-05	Down		hsa-miR-5092	1	38	5.50194	6.84464e-11	Up		hsa-miR-622	37	13	-6.21804	9.50362e-10	Down
hsa-miR-211-5p	183	88	-2.37456	1.77e-42	Down		hsa-miR-4738-3p	25	56	1.40893	5.25706e-05	Up		hsa-miR-515-5p	121	37	-1.4554	1.48743e-08	Down		hsa-miR-3691-5p	36	12	1.57638	3.66753e-09	Up
hsa-miR-5000-3p	11	88	1.6817	2.82e-06	Up		hsa-miR-5706	25	50	1.24543	0.000522754	Up		hsa-miR-4512	96	37	-1.1215	4.14794e-05	Down		hsa-miR-5002-5p	35	12	-6.13786	2.6898e-09	Down
hsa-miR-3190-3p	6	88	2.55617	7.31e-10	Up		hsa-miR-5000-3p	23	52	1.4223	8.7236e-05	Up		hsa-miR-3684	9	37	2.29354	3.38128e-06	Up		hsa-miR-6753-3p	34	12	-6.09604	4.50711e-09	Down
hsa-miR-219b-3p	12	87	1.53969	1.26e-05	Up		hsa-miR-760	23	50	1.36572	0.000191905	Up		hsa-miR-6851-5p	95	29	-1.45787	5.29644e-07	Down		hsa-miR-6717-5p	34	11	-1.92612	0.000164268	Down
hsa-miR-4435	7	86	2.30061	1.08e-08	Up		hsa-miR-4741	23	4	-2.27814	0.000955854	Down		hsa-miR-550a-3p	136	28	-2.0261	2.24029e-14	Down		hsa-miR-3199	33	10	-6.05298	7.69821e-09	Down
hsa-miR-6729-5p	70	84	-1.05526	3.95e-06	Down		hsa-miR-548u	23	3	-2.69317	0.000276746	Down		hsa-miR-654-3p	73	28	-1.12846	0.000342639	Down		hsa-miR-4796-3p	33	9	-2.46801	1.40602e-05	Down
hsa-miR-556-5p	15	83	1.14985	0.000666975	Up		hsa-miR-6892-5p	23	3	-2.69317	0.000276746	Down		hsa-miR-449c-5p	79	26	-1.34933	1.67713e-05	Down		hsa-miR-6821-3p	32	9	-6.00858	1.30591e-08	Down
hsa-miR-362-3p	14	81	1.2142	0.00044367	Up		hsa-miR-492	23	1	-4.27814	1.04582e-05	Down		hsa-miR-676-3p	7	24	2.03162	0.000561023	Up		hsa-miR-6824-3p	32	9	-6.00858	1.30591e-08	Down
hsa-miR-6773-5p	8	79	1.98549	6.31e-07	Up		hsa-miR-499a-3p	22	71	1.93574	8.29936e-09	Up		hsa-miR-4712-3p	5	24	2.51704	8.16164e-05	Up		hsa-miR-4999-5p	32	9	-6.00858	1.30591e-08	Down
hsa-miR-138-5p	6	77	2.36353	3.93e-08	Up		hsa-miR-3136-5p	22	51	1.45842	7.48413e-05	Up		hsa-miR-3176	111	23	-2.01685	7.0585e-12	Down		hsa-miR-1273g-3p	32	8	1.23935	4.58285e-05	Up
hsa-miR-4511	4	77	2.94849	5.32e-10	Up		hsa-miR-196a-3p	21	52	1.55355	2.74254e-05	Up		hsa-miR-1273h-5p	73	22	-1.47638	9.40469e-06	Down		hsa-miR-629-3p	31	7	-5.96278	2.21857e-08	Down
hsa-miR-4687-5p	13	74	1.19072	0.000953767	Up		hsa-miR-203b-3p	20	87	2.36644	2.7814e-13	Up		hsa-miR-5001-3p	154	20	-2.69085	3.9017e-22	Down		hsa-miR-301a-5p	31	7	-5.96278	2.21857e-08	Down
hsa-miR-6772-3p	8	74	1.89116	3.2e-06	Up		hsa-miR-3664-3p	20	73	2.11332	5.41976e-10	Up		hsa-miR-6515-5p	57	19	-1.33095	0.000313344	Down		hsa-miR-708-5p	31	7	1.57638	4.87136e-08	Up
hsa-miR-1260a	8	74	1.89116	3.2e-06	Up		hsa-miR-218-1-3p	15	141	3.47809	3.47945e-30	Up		hsa-miR-3607-3p	56	19	-1.30542	0.000433893	Down		hsa-miR-4763-3p	30	6	-5.91547	3.78089e-08	Down
hsa-miR-518a-3p	66	73	-1.17286	1.03e-06	Down		hsa-miR-199a-5p	15	65	2.3609	3.59182e-10	Up		hsa-miR-548s	84	18	-1.96838	5.07047e-09	Down		hsa-miR-6786-3p	30	5	-5.91547	3.78089e-08	Down
hsa-miR-449a	10	72	1.5297	7.74e-05	Up		hsa-miR-3919	15	47	1.89312	4.39701e-06	Up		hsa-miR-517c-3p	83	17	-2.03357	2.9484e-09	Down		hsa-miR-6513-3p	30	4	-5.91547	3.78089e-08	Down
hsa-miR-488-3p	4	71	2.83145	5.4e-09	Up		hsa-miR-211-5p	14	257	4.4437	3.9992e-63	Up		hsa-miR-4664-3p	86	15	-2.26537	8.97727e-11	Down		hsa-miR-6810-3p	29	4	-5.86656	6.42537e-08	Down
hsa-miR-6747-3p	89	69	-1.6855	4.89e-14	Down		hsa-miR-556-5p	14	65	2.46044	1.29913e-10	Up		hsa-miR-6816-3p	101	14	-2.59685	2.17855e-14	Down		hsa-miR-4758-3p	29	3	-5.86656	6.42537e-08	Down
hsa-miR-103a-2-5p	59	69	-1.09241	1.34e-05	Down		hsa-miR-1277-3p	13	40	1.86692	2.83399e-05	Up		hsa-miR-548q	69	14	-2.04716	5.87592e-08	Down		hsa-miR-517c-3p	29	1	1.50848	6.34626e-07	Up
hsa-miR-3160-3p	10	67	1.42587	0.000298378	Up		hsa-miR-3928-3p	12	48	2.24543	2.05644e-07	Up		hsa-miR-519a-5p	69	14	-2.04716	5.87592e-08	Down		hsa-miR-769-3p	29	1	-2.05921	0.000277021	Down
hsa-miR-548n	5	67	2.42587	2.03e-07	Up		hsa-miR-6729-5p	11	50	2.42985	2.62181e-08	Up		hsa-miR-3651	67	14	-2.00473	1.34459e-07	Down
hsa-miR-6770-3p	83	66	-1.64894	8.41e-13	Down		hsa-miR-1246	11	44	2.24543	6.81506e-07	Up		hsa-miR-196b-3p	61	14	-1.86937	1.64162e-06	Down
hsa-miR-3919	9	64	1.51178	0.000223567	Up		hsa-miR-520c-3p	11	31	1.74019	0.000462131	Up		hsa-miR-3188	57	14	-1.77153	8.13658e-06	Down
hsa-miR-2116-5p	6	63	2.07402	4.96e-06	Up		hsa-miR-3129-5p	10	56	2.73085	2.67968e-10	Up		hsa-miR-103a-2-5p	51	14	-1.61106	8.19584e-05	Down
hsa-miR-4664-3p	93	60	-1.95056	1.43e-17	Down		hsa-miR-520g-3p	9	84	3.46782	2.31291e-18	Up		hsa-miR-3944-3p	49	14	-1.55335	0.000171552	Down
hsa-miR-548ab	8	60	1.5886	0.000210464	Up		hsa-miR-6806-3p	9	49	2.69021	5.18154e-09	Up		hsa-miR-378g	2	14	3.06136	0.000892996	Up
hsa-miR-5706	50	59	-1.07951	7.28e-05	Down		hsa-miR-6865-3p	9	37	2.28496	4.34459e-06	Up		hsa-miR-581	48	13	-1.63051	0.000116147	Down
hsa-miR-6748-5p	7	59	1.75699	7.79e-05	Up		hsa-miR-943	9	34	2.16296	2.14573e-05	Up		hsa-miR-1273e	1	13	3.95445	0.00039373	Up
hsa-miR-1278	1	59	4.56435	1.97e-10	Up		hsa-miR-5684	9	27	1.83039	0.000725001	Up		hsa-miR-5010-3p	64	12	-2.16103	6.45489e-08	Down
hsa-miR-3176	121	58	-2.37918	1.54e-28	Down		hsa-miR-873-3p	9	27	1.83039	0.000725001	Up		hsa-miR-545-5p	93	11	-2.82572	1.75388e-14	Down
hsa-miR-5695	6	58	1.95472	2.53e-05	Up		hsa-miR-19a-5p	8	61	3.17616	1.00983e-12	Up		hsa-miR-636	53	11	-2.01448	2.65122e-06	Down
hsa-miR-6811-5p	46	57	-1.00897	0.000319665	Down		hsa-miR-139-5p	7	32	2.43807	9.19398e-06	Up		hsa-miR-2116-5p	47	10	-1.97865	1.25817e-05	Down
hsa-miR-4777-3p	7	54	1.62924	0.000342871	Up		hsa-miR-184	6	119	4.55528	4.33559e-30	Up		hsa-miR-6762-3p	41	10	-1.78162	0.000150917	Down
hsa-miR-4515	7	54	1.62924	0.000342871	Up		hsa-miR-6884-3p	6	24	2.24543	0.000269637	Up		hsa-miR-548aw	47	9	-2.13066	4.63785e-06	Down
hsa-miR-410-3p	94	53	-2.14496	6.48e-20	Down		hsa-miR-7113-3p	6	23	2.18403	0.00045622	Up		hsa-miR-186-3p	40	9	-1.89799	9.27707e-05	Down
hsa-miR-3936	2	53	3.40963	4.14e-08	Up		hsa-miR-1910-5p	4	95	4.81528	1.01614e-24	Up		hsa-miR-518e-3p	80	8	-3.06792	1.40509e-13	Down
hsa-miR-760	120	52	-2.52475	3.11e-30	Down		hsa-miR-873-5p	4	36	3.41535	2.18115e-08	Up		hsa-miR-6772-3p	50	8	-2.38985	3.83334e-07	Down
hsa-miR-520f-3p	56	51	-1.45322	1.02e-07	Down		hsa-miR-4802-5p	4	21	2.63774	0.00018	Up		hsa-miR-4515	37	7	-2.14809	4.51581e-05	Down
hsa-miR-4800-3p	46	51	-1.16943	4.98e-05	Down		hsa-miR-4671-5p	3	34	3.74793	1.74769e-08	Up		hsa-miR-6087	36	7	-2.10856	7.05476e-05	Down
hsa-miR-493-5p	90	48	-2.22519	5.92e-20	Down		hsa-miR-3183	3	20	2.98239	9.92494e-05	Up		hsa-miR-4658	31	7	-1.89283	0.000612989	Down
hsa-miR-301a-5p	2	48	3.26667	3.09e-07	Up		hsa-miR-590-5p	2	50	4.88928	1.43709e-13	Up		hsa-miR-3936	31	7	-1.89283	0.000612989	Down
hsa-miR-518e-5p	40	47	-1.08563	0.000365447	Down		hsa-miR-502-5p	2	30	4.15232	4.76048e-08	Up		hsa-miR-518b	267	6	-5.22173	2.62815e-58	Down
hsa-miR-519b-5p	40	47	-1.08563	0.000365447	Down		hsa-miR-4729	2	26	3.94587	5.85117e-07	Up		hsa-miR-4687-5p	46	6	-2.68459	1.99966e-07	Down
hsa-miR-519c-5p	40	47	-1.08563	0.000365447	Down		hsa-miR-663a	1	16	4.24543	6.76135e-05	Up		hsa-miR-3918	43	6	-2.58729	8.59638e-07	Down
hsa-miR-522-5p	40	47	-1.08563	0.000365447	Down									hsa-miR-642a-3p	41	6	-2.51858	2.25107e-06	Down
hsa-miR-523-5p	40	47	-1.08563	0.000365447	Down									hsa-miR-8072	34	6	-2.24849	5.74589e-05	Down
hsa-miR-4482-3p	50	46	-1.43859	6.2e-07	Down									hsa-miR-4660	36	5	-2.59399	6.73547e-06	Down
hsa-miR-3136-5p	41	45	-1.18399	0.000109897	Down									hsa-miR-6811-5p	83	4	-4.12103	2.6264e-17	Down
hsa-miR-5699-3p	72	44	-2.02879	1.49e-14	Down									hsa-miR-449a	57	4	-3.57888	3.01588e-11	Down
hsa-miR-6755-5p	98	43	-2.50674	1.05e-24	Down									hsa-miR-526b-5p	42	3	-3.55335	1.49172e-08	Down
hsa-miR-6886-3p	4	42	2.07402	0.000197695	Up									hsa-miR-4786-5p	31	3	-3.11523	4.52123e-06	Down
hsa-miR-3180-3p	3	42	2.48906	3.19e-05	Up									hsa-miR-3116	30	3	-3.06792	7.52561e-06	Down
hsa-miR-3180	3	42	2.48906	3.19e-05	Up									hsa-miR-6864-5p	70	2	-4.87527	7.76593e-16	Down
hsa-miR-7846-3p	2	42	3.07402	3.36e-06	Up									hsa-miR-6845-5p	59	2	-4.62863	2.68727e-13	Down
hsa-miR-6864-5p	67	40	-2.06246	6.72e-14	Down									hsa-miR-6764-3p	56	2	-4.55335	1.31967e-12	Down
hsa-miR-636	49	39	-1.6476	4.73e-08	Down									hsa-miR-1273g-3p	76	1	-5.99392	1.69745e-17	Down
hsa-miR-3918	38	38	-1.3183	5.03e-05	Down									hsa-miR-642b-3p	25	1	-4.38985	3.23835e-06	Down
hsa-miR-1285-5p	36	38	-1.24029	0.000172306	Down									hsa-miR-4640-5p	23	1	-4.26955	9.33957e-06	Down
hsa-miR-4802-3p	4	38	1.92963	0.000737719	Up
hsa-miR-3163	65	37	-2.13121	4.83e-14	Down
hsa-miR-188-5p	36	37	-1.27877	0.000117201	Down
hsa-miR-622	68	35	-2.27647	9.06e-16	Down
hsa-miR-4671-5p	2	35	2.81099	4.99e-05	Up
hsa-miR-548aw	43	33	-1.70017	1.74e-07	Down
hsa-miR-581	48	32	-1.90326	2.17e-09	Down
hsa-miR-548aq-3p	1	31	3.6359	1.86e-05	Up
hsa-miR-519d-3p	57	29	-2.2932	1.57e-13	Down
hsa-miR-1273g-3p	81	28	-2.85079	1.69e-23	Down
hsa-miR-4742-5p	2	28	2.48906	0.000693184	Up
hsa-miR-1273d	99	27	-3.19276	1.38e-31	Down
hsa-miR-4767	49	27	-2.17812	3.77e-11	Down
hsa-miR-4712-3p	45	27	-2.05526	1.07e-09	Down
hsa-miR-3129-5p	56	25	-2.48179	1.73e-14	Down
hsa-miR-1233-3p	47	25	-2.22903	5.06e-11	Down
hsa-miR-3654	37	25	-1.88389	1.97e-07	Down
hsa-miR-4802-5p	34	25	-1.7619	2.01e-06	Down
hsa-miR-4698	63	22	-2.83614	1.88e-18	Down
hsa-miR-4660	27	22	-1.61375	7.11e-05	Down
hsa-miR-7151-3p	25	22	-1.50272	0.000285853	Down
hsa-miR-3678-5p	53	21	-2.6539	9.66e-15	Down
hsa-miR-3116	26	21	-1.62642	8.82e-05	Down
hsa-miR-769-3p	24	21	-1.51094	0.000359322	Down
hsa-miR-29b-1-5p	24	20	-1.58133	0.000225333	Down
hsa-miR-5010-3p	68	19	-3.15783	7.43e-22	Down
hsa-miR-4676-3p	30	19	-1.97726	1.38e-06	Down
hsa-miR-4682	28	19	-1.87772	6.66e-06	Down
hsa-miR-3194-5p	27	19	-1.82526	1.47e-05	Down
hsa-miR-6780a-5p	24	19	-1.65533	0.000137893	Down
hsa-miR-520h	49	16	-2.933	4.41e-15	Down
hsa-miR-520c-3p	26	16	-2.01873	5.31e-06	Down
hsa-miR-371a-5p	24	16	-1.90326	2.62e-05	Down
hsa-miR-139-5p	23	16	-1.84186	5.73e-05	Down
hsa-miR-6734-5p	56	14	-3.3183	5.8e-19	Down
hsa-miR-6087	41	14	-2.86849	1.44e-12	Down
hsa-miR-4757-5p	36	14	-2.68087	1.65e-10	Down
hsa-miR-4762-5p	23	14	-2.0345	1.7e-05	Down
hsa-miR-6824-3p	18	14	-1.68087	0.000855816	Down
hsa-miR-6791-5p	18	14	-1.68087	0.000855816	Down
hsa-miR-2114-3p	29	13	-2.47584	4.52e-08	Down
hsa-miR-6764-3p	46	12	-3.25689	1.46e-15	Down
hsa-miR-6821-5p	21	12	-2.12565	2.38e-05	Down
hsa-miR-1238-3p	55	11	-3.64022	5.56e-20	Down
hsa-miR-6810-3p	29	11	-2.71684	8.35e-09	Down
hsa-miR-6751-3p	27	11	-2.61375	5.34e-08	Down
hsa-miR-6508-3p	25	11	-2.50272	3.39e-07	Down
hsa-miR-6884-3p	19	11	-2.10679	6.49e-05	Down
hsa-miR-6801-3p	21	10	-2.38868	5.62e-06	Down
hsa-miR-134-5p	21	10	-2.38868	5.62e-06	Down
hsa-miR-4763-3p	20	10	-2.3183	1.36e-05	Down
hsa-miR-6761-3p	20	10	-2.3183	1.36e-05	Down
hsa-miR-4758-3p	19	10	-2.24429	3.24e-05	Down
hsa-miR-129-5p	17	10	-2.08383	0.000176099	Down
hsa-miR-6826-5p	15	10	-1.90326	0.000903291	Down
hsa-miR-3939	34	8	-3.40576	3.15e-12	Down
hsa-miR-24-1-5p	26	7	-3.21138	3.18e-09	Down
hsa-miR-548ao-3p	82	6	-5.09088	2.39e-34	Down
hsa-miR-4709-5p	42	6	-4.12565	9.09e-17	Down
hsa-miR-600	20	6	-3.05526	4.17e-07	Down
hsa-miR-1255b-5p	24	4	-3.90326	8.19e-10	Down
hsa-miR-6813-3p	19	4	-3.56622	1.33e-07	Down
hsa-miR-3183	20	3	-4.05526	1.51e-08	Down
hsa-miR-4687-3p	15	3	-3.64022	2.5e-06	Down
hsa-miR-4488	33	2	-5.36269	1.15e-14	Down
hsa-miR-504-3p	12	2	-3.90326	1.62e-05	Down
hsa-miR-5092	38	1	-6.56622	1.62e-16	Down
hsa-miR-4640-5p	24	1	-5.90326	4.8e-11	Down

## Sheet: Table I
Table I - Differentially expressed novel miRNAs (p<0.05) between cells and lipids, M2 and M4 of lactation, M2 and M6 of lactation, and M4 and M6 of lactation.
miRNA species	Lipids	Cells	log2 (fold change)	q value	Differential expression		miRNA species	M4	M2	log2 (fold change)	q value	Differential expression		miRNA species	M6	M2	log2 (fold change)	q value	Differential expression		miRNA species	M4	M6	log2 (fold change)	q value	Differential expression
novel_mir_2	954	17100	4.14262	0	Up		novel_mir_5	557	1225	1.54403	2.34e-103	Up		novel_mir_4	1020	2316	1.44067	2.47e-167	Up		novel_mir_5	557	1713	1.77017	1.65e-159	Up
novel_mir_4	1747	3834	1.11273	2.83e-167	Up		novel_mir_1906	117	810	3.19841	4.14e-165	Up		novel_mir_3	128	410	1.93709	1.06e-44	Up		novel_mir_392	315	925	1.7035	1.59e-81	Up
novel_mir_112	1808	3800	1.05036	4.87e-151	Up		novel_mir_3	215	410	1.33829	1e-27	Up		novel_mir_112	3192	280	-3.25336	0	Down		novel_mir_1905	391	851	1.27139	2.07e-48	Up
novel_mir_472	278	1010	1.83996	3.34e-93	Up		novel_mir_112	2136	280	-2.52441	3.87e-259	Down		novel_mir_392	925	280	-1.46642	4.73e-57	Down		novel_mir_397	48	718	4.05227	1.34e-158	Up
novel_mir_397	244	522	1.07593	1.61e-21	Up		novel_mir_2164	159	240	1.00101	8.69e-11	Up		novel_mir_2164	96	240	1.57953	8.65e-20	Up		novel_mir_789	62	349	2.64228	2.99e-53	Up
novel_mir_110	169	488	1.50862	9.88e-34	Up		novel_mir_8	80	224	1.89243	5.32e-25	Up		novel_mir_8	104	224	1.36452	4.56e-15	Up		novel_mir_472	930	234	-1.84133	2.9e-82	Down
novel_mir_197	105	487	2.19229	3.17e-56	Up		novel_mir_116	141	218	1.03563	2.07e-10	Up		novel_mir_71	52	196	2.17188	9.42e-25	Up		novel_mir_1101	80	165	1.19379	4.64e-09	Up
novel_mir_113	152	470	1.60735	1.29e-35	Up		novel_mir_71	76	196	1.77378	4.12e-20	Up		novel_mir_1681	608	187	-1.44343	1.82e-36	Down		novel_mir_470	48	144	1.73436	3.02e-13	Up
novel_mir_116	144	434	1.57038	7.61e-32	Up		novel_mir_487	60	154	1.7669	6.58e-16	Up		novel_mir_324	72	154	1.35447	1.15e-10	Up		novel_mir_193	42	144	1.927	3.96e-15	Up
novel_mir_789	142	365	1.34076	2.5e-21	Up		novel_mir_288	20	141	3.22462	1.01e-28	Up		novel_mir_487	38	154	2.27646	1.08e-20	Up		novel_mir_18	32	132	2.19379	2.75e-16	Up
novel_mir_84	116	295	1.32535	5.13e-17	Up		novel_mir_19	50	131	1.79657	5.64e-14	Up		novel_mir_288	41	141	2.0396	1.23e-16	Up		novel_mir_466	38	112	1.70882	2.29e-10	Up
novel_mir_8	115	293	1.32802	5.87e-17	Up		novel_mir_472	930	124	-2.49989	4.74e-111	Down		novel_mir_336	41	124	1.85425	3.71e-13	Up		novel_mir_2207	18	111	2.77389	7.2e-18	Up
novel_mir_71	68	256	1.8913	1.79e-24	Up		novel_mir_85	69	105	1.01272	1.44e-05	Up		novel_mir_85	25	105	2.32799	9.3e-15	Up		novel_mir_223	19	100	2.54532	8.33e-15	Up
novel_mir_213	51	235	2.18285	5.21e-27	Up		novel_mir_297	24	100	2.46589	8.57e-16	Up		novel_mir_471	1096	104	-3.13999	8.88e-174	Down		novel_mir_941	17	97	2.66185	4.47e-15	Up
novel_mir_487	38	214	2.4723	1.7e-28	Up		novel_mir_789	62	96	1.03777	2.35e-05	Up		novel_mir_296	40	104	1.63612	1.15e-09	Up		novel_mir_3192	40	96	1.41243	3.72e-07	Up
novel_mir_193	27	207	2.91736	7.7e-33	Up		novel_mir_1029	32	94	1.96159	1.58e-11	Up		novel_mir_297	48	100	1.3165	3.7e-07	Up		novel_mir_1107	12	94	3.11902	5.32e-17	Up
novel_mir_2123	52	195	1.88565	1.06e-18	Up		novel_mir_233	9	90	3.72893	1.02e-20	Up		novel_mir_789	349	96	-1.60452	1.59e-24	Down		novel_mir_305	30	90	1.73436	1.11e-08	Up
novel_mir_336	71	192	1.41397	1.61e-12	Up		novel_mir_39	34	84	1.71185	7.29e-09	Up		novel_mir_233	14	90	2.9421	3.47e-16	Up		novel_mir_185	6	75	3.79325	6.29e-16	Up
novel_mir_85	35	164	2.20703	2.91e-19	Up		novel_mir_305	30	82	1.85766	1.4e-09	Up		novel_mir_197	301	87	-1.53307	7.24e-20	Down		novel_mir_269	34	74	1.27139	3.27e-05	Up
novel_mir_1021	40	156	1.94223	1.1e-15	Up		novel_mir_64	24	81	2.16189	2.83e-11	Up		novel_mir_598	10	80	3.25761	7.61e-16	Up		novel_mir_204	34	67	1.12802	0.000268753	Up
novel_mir_142	15	156	3.35727	3.25e-28	Up		novel_mir_2115	40	80	1.407	9.28e-07	Up		novel_mir_906	10	78	3.22108	2.54e-15	Up		novel_mir_64	24	64	1.56443	6.82e-06	Up
novel_mir_288	53	149	1.47001	1.66e-10	Up		novel_mir_598	37	80	1.51948	2.11e-07	Up		novel_mir_308	27	73	1.69254	1.65e-07	Up		novel_mir_39	34	63	1.03921	0.000868366	Up
novel_mir_269	17	142	3.04104	1.29e-23	Up		novel_mir_4310	18	66	2.28147	5.63e-10	Up		novel_mir_2119	28	70	1.57953	1.03e-06	Up		novel_mir_2073	15	63	2.21978	1.87e-08	Up
novel_mir_466	14	136	3.25887	4.64e-24	Up		novel_mir_335	21	60	1.92157	1.14e-07	Up		novel_mir_3399	24	66	1.71704	4.83e-07	Up		novel_mir_234	7	63	3.31932	2.48e-12	Up
novel_mir_804	26	132	2.32271	1.4e-16	Up		novel_mir_783	16	60	2.31389	2.5e-09	Up		novel_mir_878	11	63	2.77545	4.12e-11	Up		novel_mir_174	29	60	1.1983	0.000285867	Up
novel_mir_619	48	126	1.37108	2.68e-08	Up		novel_mir_734	12	60	2.72893	5.79e-11	Up		novel_mir_2194	8	61	3.18834	3.63e-12	Up		novel_mir_2625	24	57	1.39732	8.05e-05	Up
novel_mir_1271	21	120	2.49333	2.21e-16	Up		novel_mir_254	17	56	2.12689	4.56e-08	Up		novel_mir_734	9	60	2.99457	2.19e-11	Up		novel_mir_1712	25	55	1.2869	0.000246638	Up
novel_mir_223	19	118	2.61347	6.12e-17	Up		novel_mir_11	19	55	1.94043	3.14e-07	Up		novel_mir_121	27	58	1.3607	6.35e-05	Up		novel_mir_542	8	50	2.79325	1.15e-08	Up
novel_mir_1906	810	117	-2.81266	1.39e-126	Down		novel_mir_2123	195	52	-1.49989	2.8e-12	Down		novel_mir_1060	26	58	1.41515	3.73e-05	Up		novel_mir_1147	16	48	1.73436	2.46e-05	Up
novel_mir_20	23	116	2.31318	1.29e-14	Up		novel_mir_2132	15	50	2.14397	2.05e-07	Up		novel_mir_3421	20	52	1.63612	1.46e-05	Up		novel_mir_1779	14	48	1.927	6.55e-06	Up
novel_mir_593	43	111	1.34691	2.59e-07	Up		novel_mir_769	22	48	1.53253	4.78e-05	Up		novel_mir_746	22	51	1.4706	6.82e-05	Up		novel_mir_809	11	47	2.24455	9.69e-07	Up
novel_mir_185	3	106	5.12172	2.9e-24	Up		novel_mir_1039	20	48	1.67003	1.61e-05	Up		novel_mir_2135	17	49	1.78485	7.8e-06	Up		novel_mir_498	20	45	1.31932	0.000651444	Up
novel_mir_762	26	105	1.99256	3.05e-11	Up		novel_mir_941	17	46	1.8431	6.29e-06	Up		novel_mir_193	144	48	-1.32736	2e-08	Down		novel_mir_2630	11	44	2.1494	3.62e-06	Up
novel_mir_471	1096	104	-3.41883	4.32e-205	Down		novel_mir_995	9	45	2.72893	1.53e-08	Up		novel_mir_769	14	48	2.03521	1.45e-06	Up		novel_mir_336	98	41	-1.10776	4.55e-05	Down
novel_mir_2207	26	103	1.96482	7.21e-11	Up		novel_mir_126	15	42	1.89243	1.09e-05	Up		novel_mir_46	14	47	2.00484	2.28e-06	Up		novel_mir_126	15	41	1.60006	0.000199788	Up
novel_mir_204	8	102	3.65118	7.16e-20	Up		novel_mir_389	11	42	2.33989	4.97e-07	Up		novel_mir_2141	12	39	1.95804	2.11e-05	Up		novel_mir_827	17	40	1.38386	0.000873242	Up
novel_mir_598	38	89	1.20656	2e-05	Up		novel_mir_3650	15	39	1.78551	4.52e-05	Up		novel_mir_328	9	39	2.37308	1.76e-06	Up		novel_mir_783	16	40	1.47132	0.000491963	Up
novel_mir_335	32	89	1.45449	9.43e-07	Up		novel_mir_402	185	38	-1.87645	1.15e-15	Down		novel_mir_402	13	38	1.80509	6.83e-05	Up		novel_mir_628	14	38	1.58997	0.000350054	Up
novel_mir_783	36	80	1.13076	0.000110682	Up		novel_mir_809	11	37	2.15702	7.25e-06	Up		novel_mir_291	8	37	2.46706	1.95e-06	Up		novel_mir_2286	12	38	1.81236	0.000101366	Up
novel_mir_2529	34	80	1.21322	4.73e-05	Up		novel_mir_291	8	37	2.61645	4.92e-07	Up		novel_mir_1101	165	35	-1.97943	9.88e-16	Down		novel_mir_526	11	38	1.93789	5.17e-05	Up
novel_mir_2621	18	78	2.09424	3.65e-09	Up		novel_mir_724	18	36	1.407	0.000844506	Up		novel_mir_236	14	35	1.57953	0.00044351	Up		novel_mir_389	11	36	1.85989	0.000112353	Up
novel_mir_126	22	76	1.76725	2.02e-07	Up		novel_mir_3954	11	35	2.07685	1.94e-05	Up		novel_mir_585	8	35	2.38689	5.38e-06	Up		novel_mir_1652	7	33	2.38643	1.82e-05	Up
novel_mir_129	20	76	1.90476	4.45e-08	Up		novel_mir_127	14	34	1.68711	0.000240822	Up		novel_mir_936	8	35	2.38689	5.38e-06	Up		novel_mir_1140	7	28	2.1494	0.000171886	Up
novel_mir_585	14	71	2.32115	1.93e-09	Up		novel_mir_623	15	32	1.50011	0.000927356	Up		novel_mir_237	14	34	1.53771	0.000659793	Up		novel_mir_199	6	27	2.31932	0.000117634	Up
novel_mir_208	26	68	1.36578	3.84e-05	Up		novel_mir_635	13	32	1.70656	0.000304668	Up		novel_mir_278	9	30	1.99457	0.000146834	Up		novel_mir_85	69	25	-1.31527	8.43e-05	Down
novel_mir_679	27	66	1.26826	0.000121191	Up		novel_mir_369	12	32	1.82204	0.000170446	Up		novel_mir_185	75	28	-1.16386	0.000203569	Down		novel_mir_596	64	24	-1.26564	0.00021853	Down
novel_mir_632	28	64	1.1714	0.000349232	Up		novel_mir_102	3	32	3.82204	3.02e-08	Up		novel_mir_1021	84	24	-1.54975	1.37e-06	Down		novel_mir_3399	62	24	-1.21984	0.000392725	Down
novel_mir_746	12	61	2.32453	2.68e-08	Up		novel_mir_731	8	31	2.3612	1.35e-05	Up		novel_mir_277	64	23	-1.21883	0.000353388	Down		novel_mir_815	63	21	-1.43557	5.7e-05	Down
novel_mir_503	26	58	1.1363	0.000791181	Up		novel_mir_405	134	30	-1.7522	1e-10	Down		novel_mir_475	64	20	-1.42047	6.72e-05	Down		novel_mir_1273	72	20	-1.6986	1.62e-06	Down
novel_mir_192	16	52	1.6792	2.95e-05	Up		novel_mir_278	7	30	2.50654	9.47e-06	Up		novel_mir_223	100	18	-2.21633	2.19e-11	Down		novel_mir_567	58	15	-1.8017	6.97e-06	Down
novel_mir_450	336	51	-2.74113	6.58e-51	Down		novel_mir_185	6	28	2.62939	1.13e-05	Up		novel_mir_174	60	17	-1.56182	3.67e-05	Down		novel_mir_402	185	13	-3.68155	2.28e-34	Down
novel_mir_868	18	50	1.45269	0.000197136	Up		novel_mir_234	7	27	2.35453	4.85e-05	Up		novel_mir_18	132	16	-2.78679	1.07e-18	Down		novel_mir_661	45	13	-1.64202	0.000168435	Down
novel_mir_470	144	48	-1.6062	1.39e-11	Down		novel_mir_142	91	26	-1.40035	5.99e-06	Down		novel_mir_1828	50	14	-1.5789	0.000136311	Down		novel_mir_868	46	12	-1.7892	5.91e-05	Down
novel_mir_369	17	47	1.44588	0.000307293	Up		novel_mir_1021	88	24	-1.46747	3.99e-06	Down		novel_mir_27	44	14	-1.39447	0.000973232	Down		novel_mir_445	42	12	-1.65796	0.000237557	Down
novel_mir_2679	4	46	3.50232	2.86e-09	Up		novel_mir_4672	9	24	1.82204	0.000990856	Up		novel_mir_2727	61	12	-2.08817	4.48e-07	Down		novel_mir_182	135	11	-3.46799	5.37e-24	Down
novel_mir_2227	16	45	1.47061	0.000351706	Up		novel_mir_22	6	24	2.407	0.000106349	Up		novel_mir_632	39	11	-1.56837	0.000716443	Down		novel_mir_1270	83	11	-2.76621	2.51e-12	Down
novel_mir_2630	11	44	1.97876	1.71e-05	Up		novel_mir_761	7	23	2.12321	0.000404478	Up		novel_mir_2529	56	10	-2.22782	4.78e-07	Down		novel_mir_3613	44	10	-1.98811	2.6e-05	Down
novel_mir_2016	5	35	2.78611	2.85e-06	Up		novel_mir_3871	7	22	2.05908	0.00067164	Up		novel_mir_204	67	9	-2.63856	1.37e-09	Down		novel_mir_598	37	10	-1.73813	0.000358822	Down
novel_mir_3655	7	34	2.25887	3.71e-05	Up		novel_mir_13	266	21	-3.25596	2.94e-41	Down		novel_mir_1147	48	9	-2.15743	4.51e-06	Down		novel_mir_328	53	9	-2.4086	2.58e-07	Down
novel_mir_330	67	33	-1.04294	0.000752459	Down		novel_mir_1271	120	21	-2.10757	4.2e-12	Down		novel_mir_2279	80	8	-3.06432	8.27e-13	Down		novel_mir_442	38	9	-1.92861	0.000113014	Down
novel_mir_2394	9	33	1.85323	0.000303767	Up		novel_mir_365	63	18	-1.40035	0.000150341	Down		novel_mir_1097	46	8	-2.26596	3.93e-06	Down		novel_mir_2194	44	8	-2.31004	4.37e-06	Down
novel_mir_1215	6	32	2.3938	3.4e-05	Up		novel_mir_3083	55	15	-1.46747	0.000248353	Down		novel_mir_3133	36	8	-1.91232	0.000203963	Down		novel_mir_585	42	8	-2.24292	9.73e-06	Down
novel_mir_233	82	31	-1.4246	2.9e-06	Down		novel_mir_2893	1	13	4.10744	0.000268717	Up		novel_mir_1652	33	8	-1.78679	0.000636324	Down
novel_mir_2119	70	28	-1.34317	3.41e-05	Down		novel_mir_409	62	12	-1.96223	2.03e-06	Down		novel_mir_496	30	6	-2.06432	0.000345831	Down
novel_mir_2086	5	28	2.46419	8.17e-05	Up		novel_mir_632	42	11	-1.52589	0.000883255	Down		novel_mir_2016	35	5	-2.54975	1.52e-05	Down
novel_mir_308	73	27	-1.45618	7.12e-06	Down		novel_mir_596	64	10	-2.27107	1.23e-07	Down		novel_mir_2086	28	5	-2.22782	0.000296186	Down
novel_mir_328	76	25	-1.62531	7.42e-07	Down		novel_mir_2529	48	10	-1.85603	5.32e-05	Down		novel_mir_2679	32	4	-2.74239	1.64e-05	Down
novel_mir_297	148	24	-2.64573	1.03e-21	Down		novel_mir_868	46	10	-1.79463	0.000112492	Down		novel_mir_827	40	2	-4.06432	1.78e-08	Down
novel_mir_1186	120	24	-2.34317	1.6e-15	Down		novel_mir_1092	111	9	-3.21749	2.83e-17	Down		novel_mir_109	26	2	-3.44283	1.62e-05	Down
novel_mir_2544	4	24	2.56372	0.000171831	Up		novel_mir_69	60	8	-2.49989	6.07e-08	Down
novel_mir_2279	66	22	-1.6062	4.6e-06	Down		novel_mir_1238	39	8	-1.8784	0.000234163	Down
novel_mir_475	112	20	-2.50667	1.17e-15	Down		novel_mir_607	42	7	-2.17796	2.84e-05	Down
novel_mir_968	76	18	-2.09924	4.29e-09	Down		novel_mir_1934	36	7	-1.95557	0.000272601	Down
novel_mir_4310	66	18	-1.89571	2.95e-07	Down		novel_mir_2505	36	7	-1.95557	0.000272601	Down
novel_mir_615	51	18	-1.52374	9.51e-05	Down		novel_mir_2227	55	6	-2.7894	3.77e-08	Down
novel_mir_2549	60	16	-1.92813	7.39e-07	Down		novel_mir_103	53	5	-2.99899	2.17e-08	Down
novel_mir_498	49	16	-1.63595	5.77e-05	Down		novel_mir_2166	35	5	-2.40035	4.85e-05	Down
novel_mir_2132	50	15	-1.75821	2e-05	Down		novel_mir_86	33	4	-2.63739	3.3e-05	Down
novel_mir_340	49	15	-1.72906	3.05e-05	Down
novel_mir_417	48	14	-1.79885	2.14e-05	Down
novel_mir_27	44	14	-1.67332	9.92e-05	Down
novel_mir_434	43	13	-1.74707	7.85e-05	Down
novel_mir_445	59	12	-2.31892	3.77e-08	Down
novel_mir_381	43	12	-1.86254	3.67e-05	Down
novel_mir_3533	39	12	-1.72168	0.000177802	Down
novel_mir_2286	38	12	-1.68421	0.000254862	Down
novel_mir_334	52	11	-2.26225	3.41e-07	Down
novel_mir_489	33	11	-1.6062	0.00089825	Down
novel_mir_906	78	10	-2.98472	2.86e-13	Down
novel_mir_1473	53	10	-2.42723	8.3e-08	Down
novel_mir_517	45	10	-2.19117	3.08e-06	Down
novel_mir_901	39	10	-1.98472	4.16e-05	Down
novel_mir_995	45	9	-2.34317	1.24e-06	Down
novel_mir_309	60	8	-2.92813	2.64e-10	Down
novel_mir_419	28	8	-1.8286	0.000800991	Down
novel_mir_2157	48	6	-3.02124	1.04e-08	Down
novel_mir_496	30	6	-2.34317	6.5e-05	Down
novel_mir_2166	35	5	-2.8286	2e-06	Down
novel_mir_361	33	5	-2.74371	5.36e-06	Down
novel_mir_108	15	1	-3.92813	0.000282624	Down

## Sheet: Table J
Table J - Differentially expressed high-confidence novel miRNAs (p<0.05) between M2 and M4 of lactation, M2 and M6 of lactation, and M4 and M6 of lactation.
miRNA species	Lipids	Cells	log2 (fold change)	q value	Differential expression		miRNA species	M4	M2	log2 (fold change)	q value	Differential expression		miRNA species	M6	M2	log2 (fold change)	q value	Differential expression		miRNA species	M4	M6	log2 (fold change)	q value	Differential expression
novel_mir_2	954	17100	4.14262	0	Up		novel_mir_941	17	46	1.8431	6.29e-06	Up		novel_mir_936	8	35	2.38689	5.38e-06	Up		novel_mir_941	17	97	2.66185	4.47e-15	Up
novel_mir_4	1747	3834	1.11273	2.82534e-167	Up		novel_mir_868	46	10	-1.79463	0.000112492	Down		novel_mir_878	11	63	2.77545	4.12e-11	Up		novel_mir_868	46	12	-1.7892	5.91e-05	Down
novel_mir_112	1808	3800	1.05036	4.86548e-151	Up		novel_mir_86	33	4	-2.63739	3.3e-05	Down		novel_mir_85	25	105	2.32799	9.3e-15	Up		novel_mir_85	69	25	-1.31527	8.43e-05	Down
novel_mir_472	278	1010	1.83996	3.34007e-93	Up		novel_mir_85	69	105	1.01272	1.44e-05	Up		novel_mir_827	40	2	-4.06432	1.78e-08	Down		novel_mir_827	17	40	1.38386	0.000873242	Up
novel_mir_397	244	522	1.07593	1.60844e-21	Up		novel_mir_809	11	37	2.15702	7.25e-06	Up		novel_mir_8	104	224	1.36452	4.56e-15	Up		novel_mir_809	11	47	2.24455	9.69e-07	Up
novel_mir_110	169	488	1.50862	9.87558e-34	Up		novel_mir_8	80	224	1.89243	5.32e-25	Up		novel_mir_789	349	96	-1.60452	1.59e-24	Down		novel_mir_789	62	349	2.64228	2.99e-53	Up
novel_mir_197	105	487	2.19229	3.17206e-56	Up		novel_mir_789	62	96	1.03777	2.35e-05	Up		novel_mir_769	14	48	2.03521	1.45e-06	Up		novel_mir_783	16	40	1.47132	0.000491963	Up
novel_mir_113	152	470	1.60735	1.29245e-35	Up		novel_mir_783	16	60	2.31389	2.5e-09	Up		novel_mir_746	22	51	1.4706	6.82e-05	Up		novel_mir_661	45	13	-1.64202	0.000168435	Down
novel_mir_116	144	434	1.57038	7.60956e-32	Up		novel_mir_769	22	48	1.53253	4.78e-05	Up		novel_mir_734	9	60	2.99457	2.19e-11	Up		novel_mir_64	24	64	1.56443	6.82e-06	Up
novel_mir_789	142	365	1.34076	2.50292e-21	Up		novel_mir_734	12	60	2.72893	5.79e-11	Up		novel_mir_71	52	196	2.17188	9.42e-25	Up		novel_mir_598	37	10	-1.73813	0.000358822	Down
novel_mir_84	116	295	1.32535	5.12655e-17	Up		novel_mir_71	76	196	1.77378	4.12e-20	Up		novel_mir_632	39	11	-1.56837	0.000716443	Down		novel_mir_596	64	24	-1.26564	0.00021853	Down
novel_mir_8	115	293	1.32802	5.87219e-17	Up		novel_mir_64	24	81	2.16189	2.83e-11	Up		novel_mir_598	10	80	3.25761	7.61e-16	Up		novel_mir_585	42	8	-2.24292	9.73e-06	Down
novel_mir_71	68	256	1.8913	1.79302e-24	Up		novel_mir_635	13	32	1.70656	0.000304668	Up		novel_mir_585	8	35	2.38689	5.38e-06	Up		novel_mir_567	58	15	-1.8017	6.97e-06	Down
novel_mir_213	51	235	2.18285	5.20587e-27	Up		novel_mir_632	42	11	-1.52589	0.000883255	Down		novel_mir_487	38	154	2.27646	1.08e-20	Up		novel_mir_542	8	50	2.79325	1.15e-08	Up
novel_mir_487	38	214	2.4723	1.70143e-28	Up		novel_mir_607	42	7	-2.17796	2.84e-05	Down		novel_mir_475	64	20	-1.42047	6.72e-05	Down		novel_mir_526	11	38	1.93789	5.17e-05	Up
novel_mir_193	27	207	2.91736	7.70059e-33	Up		novel_mir_598	37	80	1.51948	2.11e-07	Up		novel_mir_46	14	47	2.00484	2.28e-06	Up		novel_mir_5	557	1713	1.77017	1.65e-159	Up
novel_mir_336	71	192	1.41397	1.61286e-12	Up		novel_mir_596	64	10	-2.27107	1.23e-07	Down		novel_mir_402	13	38	1.80509	6.83e-05	Up		novel_mir_498	20	45	1.31932	0.000651444	Up
novel_mir_85	35	164	2.20703	2.9067e-19	Up		novel_mir_5	557	1225	1.54403	2.34e-103	Up		novel_mir_4	1020	2316	1.44067	2.47e-167	Up		novel_mir_472	930	234	-1.84133	2.9e-82	Down
novel_mir_1021	40	156	1.94223	1.09571e-15	Up		novel_mir_487	60	154	1.7669	6.58e-16	Up		novel_mir_392	925	280	-1.46642	4.73e-57	Down		novel_mir_470	48	144	1.73436	3.02e-13	Up
novel_mir_142	15	156	3.35727	3.24972e-28	Up		novel_mir_472	930	124	-2.49989	4.74e-111	Down		novel_mir_3399	24	66	1.71704	4.83e-07	Up		novel_mir_466	38	112	1.70882	2.29e-10	Up
novel_mir_288	53	149	1.47001	1.65847e-10	Up		novel_mir_409	62	12	-1.96223	2.03e-06	Down		novel_mir_336	41	124	1.85425	3.71e-13	Up		novel_mir_445	42	12	-1.65796	0.000237557	Down
novel_mir_269	17	142	3.04104	1.29149e-23	Up		novel_mir_405	134	30	-1.7522	1e-10	Down		novel_mir_328	9	39	2.37308	1.76e-06	Up		novel_mir_442	38	9	-1.92861	0.000113014	Down
novel_mir_466	14	136	3.25887	4.63655e-24	Up		novel_mir_402	185	38	-1.87645	1.15e-15	Down		novel_mir_324	72	154	1.35447	1.15e-10	Up		novel_mir_402	185	13	-3.68155	2.28e-34	Down
novel_mir_804	26	132	2.32271	1.39842e-16	Up		novel_mir_39	34	84	1.71185	7.29e-09	Up		novel_mir_3133	36	8	-1.91232	0.000203963	Down		novel_mir_397	48	718	4.05227	1.34e-158	Up
novel_mir_619	48	126	1.37108	2.67996e-08	Up		novel_mir_389	11	42	2.33989	4.97e-07	Up		novel_mir_308	27	73	1.69254	1.65e-07	Up		novel_mir_392	315	925	1.7035	1.59e-81	Up
novel_mir_1271	21	120	2.49333	2.20945e-16	Up		novel_mir_369	12	32	1.82204	0.000170446	Up		novel_mir_3	128	410	1.93709	1.06e-44	Up		novel_mir_39	34	63	1.03921	0.000868366	Up
novel_mir_223	19	118	2.61347	6.12189e-17	Up		novel_mir_365	63	18	-1.40035	0.000150341	Down		novel_mir_297	48	100	1.3165	3.7e-07	Up		novel_mir_389	11	36	1.85989	0.000112353	Up
novel_mir_20	23	116	2.31318	1.28568e-14	Up		novel_mir_335	21	60	1.92157	1.14e-07	Up		novel_mir_291	8	37	2.46706	1.95e-06	Up		novel_mir_3613	44	10	-1.98811	2.6e-05	Down
novel_mir_593	43	111	1.34691	2.58527e-07	Up		novel_mir_305	30	82	1.85766	1.4e-09	Up		novel_mir_288	41	141	2.0396	1.23e-16	Up		novel_mir_3399	62	24	-1.21984	0.000392725	Down
novel_mir_185	3	106	5.12172	2.89633e-24	Up		novel_mir_3	215	410	1.33829	1e-27	Up		novel_mir_278	9	30	1.99457	0.000146834	Up		novel_mir_336	98	41	-1.10776	4.55e-05	Down
novel_mir_762	26	105	1.99256	3.05277e-11	Up		novel_mir_297	24	100	2.46589	8.57e-16	Up		novel_mir_277	64	23	-1.21883	0.000353388	Down		novel_mir_328	53	9	-2.4086	2.58e-07	Down
novel_mir_2207	26	103	1.96482	7.21414e-11	Up		novel_mir_291	8	37	2.61645	4.92e-07	Up		novel_mir_2727	61	12	-2.08817	4.48e-07	Down		novel_mir_3192	40	96	1.41243	3.72e-07	Up
novel_mir_204	8	102	3.65118	7.16376e-20	Up		novel_mir_288	20	141	3.22462	1.01e-28	Up		novel_mir_2679	32	4	-2.74239	1.64e-05	Down		novel_mir_305	30	90	1.73436	1.11e-08	Up
novel_mir_598	38	89	1.20656	2.00256e-05	Up		novel_mir_278	7	30	2.50654	9.47e-06	Up		novel_mir_2529	56	10	-2.22782	4.78e-07	Down		novel_mir_269	34	74	1.27139	3.27e-05	Up
novel_mir_335	32	89	1.45449	9.43057e-07	Up		novel_mir_254	17	56	2.12689	4.56e-08	Up		novel_mir_236	14	35	1.57953	0.00044351	Up		novel_mir_234	7	63	3.31932	2.48e-12	Up
novel_mir_783	36	80	1.13076	0.000110682	Up		novel_mir_2529	48	10	-1.85603	5.32e-05	Down		novel_mir_233	14	90	2.9421	3.47e-16	Up		novel_mir_223	19	100	2.54532	8.33e-15	Up
novel_mir_2529	34	80	1.21322	4.7255e-05	Up		novel_mir_2505	36	7	-1.95557	0.000272601	Down		novel_mir_2279	80	8	-3.06432	8.27e-13	Down		novel_mir_2207	18	111	2.77389	7.2e-18	Up
novel_mir_126	22	76	1.76725	2.01921e-07	Up		novel_mir_234	7	27	2.35453	4.85e-05	Up		novel_mir_223	100	18	-2.21633	2.19e-11	Down		novel_mir_2194	44	8	-2.31004	4.37e-06	Down
novel_mir_129	20	76	1.90476	4.45037e-08	Up		novel_mir_233	9	90	3.72893	1.02e-20	Up		novel_mir_2194	8	61	3.18834	3.63e-12	Up		novel_mir_2073	15	63	2.21978	1.87e-08	Up
novel_mir_585	14	71	2.32115	1.92657e-09	Up		novel_mir_2227	55	6	-2.7894	3.77e-08	Down		novel_mir_2164	96	240	1.57953	8.65e-20	Up		novel_mir_204	34	67	1.12802	0.000268753	Up
novel_mir_208	26	68	1.36578	3.83641e-05	Up		novel_mir_22	6	24	2.407	0.000106349	Up		novel_mir_2135	17	49	1.78485	7.8e-06	Up		novel_mir_193	42	144	1.927	3.96e-15	Up
novel_mir_679	27	66	1.26826	0.000121191	Up		novel_mir_2164	159	240	1.00101	8.69e-11	Up		novel_mir_2086	28	5	-2.22782	0.000296186	Down		novel_mir_185	6	75	3.79325	6.29e-16	Up
novel_mir_632	28	64	1.1714	0.000349232	Up		novel_mir_2132	15	50	2.14397	2.05e-07	Up		novel_mir_204	67	9	-2.63856	1.37e-09	Down		novel_mir_182	135	11	-3.46799	5.37e-24	Down
novel_mir_746	12	61	2.32453	2.68096e-08	Up		novel_mir_1934	36	7	-1.95557	0.000272601	Down		novel_mir_2016	35	5	-2.54975	1.52e-05	Down		novel_mir_18	32	132	2.19379	2.75e-16	Up
novel_mir_503	26	58	1.1363	0.000791181	Up		novel_mir_19	50	131	1.79657	5.64e-14	Up		novel_mir_197	301	87	-1.53307	7.24e-20	Down		novel_mir_1779	14	48	1.927	6.55e-06	Up
novel_mir_450	336	51	-2.74113	6.57995e-51	Down		novel_mir_185	6	28	2.62939	1.13e-05	Up		novel_mir_193	144	48	-1.32736	2e-08	Down		novel_mir_174	29	60	1.1983	0.000285867	Up
novel_mir_868	18	50	1.45269	0.000197136	Up		novel_mir_142	91	26	-1.40035	5.99e-06	Down		novel_mir_185	75	28	-1.16386	0.000203569	Down		novel_mir_1712	25	55	1.2869	0.000246638	Up
novel_mir_470	144	48	-1.6062	1.39167e-11	Down		novel_mir_13	266	21	-3.25596	2.94e-41	Down		novel_mir_1828	50	14	-1.5789	0.000136311	Down		novel_mir_1652	7	33	2.38643	1.82e-05	Up
novel_mir_369	17	47	1.44588	0.000307293	Up		novel_mir_1271	120	21	-2.10757	4.2e-12	Down		novel_mir_18	132	16	-2.78679	1.07e-18	Down		novel_mir_126	15	41	1.60006	0.000199788	Up
novel_mir_2679	4	46	3.50232	2.85998e-09	Up		novel_mir_126	15	42	1.89243	1.09e-05	Up		novel_mir_174	60	17	-1.56182	3.67e-05	Down		novel_mir_1147	16	48	1.73436	2.46e-05	Up
novel_mir_2227	16	45	1.47061	0.000351706	Up		novel_mir_1238	39	8	-1.8784	0.000234163	Down		novel_mir_1681	608	187	-1.44343	1.82e-36	Down		novel_mir_1140	7	28	2.1494	0.000171886	Up
novel_mir_2016	5	35	2.78611	2.85207e-06	Up		novel_mir_116	141	218	1.03563	2.07e-10	Up		novel_mir_1652	33	8	-1.78679	0.000636324	Down		novel_mir_1107	12	94	3.11902	5.32e-17	Up
novel_mir_3655	7	34	2.25887	3.70601e-05	Up		novel_mir_112	2136	280	-2.52441	3.87e-259	Down		novel_mir_121	27	58	1.3607	6.35e-05	Up		novel_mir_1101	80	165	1.19379	4.64e-09	Up
novel_mir_330	67	33	-1.04294	0.000752459	Down		novel_mir_11	19	55	1.94043	3.14e-07	Up		novel_mir_1147	48	9	-2.15743	4.51e-06	Down
novel_mir_1215	6	32	2.3938	3.40409e-05	Up		novel_mir_1039	20	48	1.67003	1.61e-05	Up		novel_mir_112	3192	280	-3.25336	0	Down
novel_mir_233	82	31	-1.4246	2.90298e-06	Down		novel_mir_103	53	5	-2.99899	2.17e-08	Down		novel_mir_1101	165	35	-1.97943	9.88e-16	Down
novel_mir_2086	5	28	2.46419	8.16547e-05	Up		novel_mir_1029	32	94	1.96159	1.58e-11	Up		novel_mir_1060	26	58	1.41515	3.73e-05	Up
novel_mir_308	73	27	-1.45618	7.12161e-06	Down		novel_mir_1021	88	24	-1.46747	3.99e-06	Down		novel_mir_1021	84	24	-1.54975	1.37e-06	Down
novel_mir_328	76	25	-1.62531	7.41558e-07	Down		novel_mir_102	3	32	3.82204	3.02e-08	Up
novel_mir_297	148	24	-2.64573	1.03228e-21	Down
novel_mir_2544	4	24	2.56372	0.000171831	Up
novel_mir_2279	66	22	-1.6062	4.60156e-06	Down
novel_mir_475	112	20	-2.50667	1.17233e-15	Down
novel_mir_615	51	18	-1.52374	9.51414e-05	Down
novel_mir_2549	60	16	-1.92813	7.38732e-07	Down
novel_mir_498	49	16	-1.63595	5.771e-05	Down
novel_mir_2132	50	15	-1.75821	2.0036e-05	Down
novel_mir_340	49	15	-1.72906	3.05093e-05	Down
novel_mir_417	48	14	-1.79885	2.14004e-05	Down
novel_mir_434	43	13	-1.74707	7.8463e-05	Down
novel_mir_445	59	12	-2.31892	3.76909e-08	Down
novel_mir_381	43	12	-1.86254	3.66794e-05	Down
novel_mir_3533	39	12	-1.72168	0.000177802	Down
novel_mir_334	52	11	-2.26225	3.41173e-07	Down
novel_mir_1473	53	10	-2.42723	8.30397e-08	Down
novel_mir_517	45	10	-2.19117	3.07963e-06	Down
novel_mir_309	60	8	-2.92813	2.64001e-10	Down
novel_mir_2157	48	6	-3.02124	1.04155e-08	Down
novel_mir_361	33	5	-2.74371	5.36218e-06	Down

[truncated: 7 more sheets: Table K, Table L, Table M, Table N, Table O, Table P, Table Q]
